# Supplementary material for: Tour boats affect the activity patterns of bottlenose dolphins (Tursiops truncatus) in Bocas del Toro, Panama
Source: PeerJ. 2020 Mar 30;8:e8804. doi: 10.7717/peerj.8804 (PMC7115753; doi:10.7717/peerj.8804)
Supplement: File S1 [file peerj-08-8804-s001.zip]

Archive with 3 entries (2 files):
- Supplementary File S1.xlsx
- __MACOSX/
- __MACOSX/._Supplementary File S1.xlsx
