# Supplementary material for: Tour boats affect the activity patterns of bottlenose dolphins (Tursiops truncatus) in Bocas del Toro, Panama
Source: PeerJ. 2020 Mar 30;8:e8804. doi: 10.7717/peerj.8804 (PMC7115753; doi:10.7717/peerj.8804)
Supplement: File S1 [file peerj-08-8804-s001.zip › Supplementary File S1.xlsx]

## Sheet: Database
Date	Location	Focal follow no.	Time	Individual code	Sex	Individual description	Females w/calves	Scan no.	Group size min	Group size max	Group size best estimate	Initial behavior	Suceeding behavior	Boat presence	Impact/Transition/Control	No. of boats	Dist. <100m	Boat Approach	Boat Behavior
2014-07-06	Dolphin Bay	1	11:19:00	Bity w/calf	F	Bity-female	Yes	1	3	3	3	FOR	TRA	Yes	Impact	5	Yes	PAS	ID
2014-07-06	Dolphin Bay	1	11:22:00	Bity w/calf	F	Bity-female	Yes	2	3	5	4	TRA	SOC	Yes	Impact	5	Yes	PAS	ID
2014-07-06	Dolphin Bay	1	11:25:00	Bity w/calf	F	Bity-female	Yes	3	3	5	4	SOC	TRA	Yes	Impact	4	Yes	DI	ID
2014-07-06	Dolphin Bay	1	11:28:00	Bity w/calf	F	Bity-female	Yes	4	3	5	4	TRA	TRA	Yes	Impact	1	Yes	DI	TR
2014-07-06	Dolphin Bay	1	11:31:00	Bity w/calf	F	Bity-female	Yes	5	3	5	4	TRA	TRA	Yes	Impact	1	Yes	DI	TR
2014-07-06	Dolphin Bay	1	11:34:00	Bity w/calf	F	Bity-female	Yes	6	3	5	4	FOR	FOR	Yes	Impact	1	Yes	DI	ID
2014-07-06	Dolphin Bay	1	11:37:00	Bity w/calf	F	Bity-female	Yes	7	3	5	4	FOR	FOR	Yes	Impact	1	Yes	PAS	PT
2014-07-06	Dolphin Bay	1	11:40:00	Bity w/calf	F	Bity-female	Yes	8	3	5	4	FOR	FOR	No	Transition	0	N/A	N/A	N/A
2014-07-06	Dolphin Bay	1	11:43:00	Bity w/calf	F	Bity-female	Yes	9	3	5	4	FOR	FOR	No	Control	0	N/A	N/A	N/A
2014-07-06	Dolphin Bay	1	11:46:00	Bity w/calf	F	Bity-female	Yes	10	4	6	5	FOR	SOC	No	Control	0	N/A	N/A	N/A
2014-07-06	Dolphin Bay	1	11:49:00	Bity w/calf	F	Bity-female	Yes	11	5	7	6	SOC	FOR	No	Control	0	N/A	N/A	N/A
2014-07-06	Dolphin Bay	1	11:52:00	Bity w/calf	F	Bity-female	Yes	12	3	5	4	FOR	RES	No	Control	0	N/A	N/A	N/A
2014-07-06	Dolphin Bay	1	11:55:00	Bity w/calf	F	Bity-female	Yes	13	3	5	4	RES	TRA	No	Control	0	N/A	N/A	N/A
2014-07-06	Dolphin Bay	1	11:58:00	Bity w/calf	F	Bity-female	Yes	14	5	7	6	TRA	TRA	No	Control	0	N/A	N/A	N/A
2014-07-06	Dolphin Bay	1	12:01:00	Bity w/calf	F	Bity-female	Yes	15	5	7	6	TRA	TRA	No	Control	0	N/A	N/A	N/A
2014-07-06	Dolphin Bay	1	12:04:00	Bity w/calf	F	Bity-female	Yes	16	5	7	6	TRA	FOR	No	Control	0	N/A	N/A	N/A
2014-07-06	Dolphin Bay	1	12:07:00	Bity w/calf	F	Bity-female	Yes	17	2	2	2	FOR	FOR	No	Control	0	N/A	N/A	N/A
2014-07-06	Dolphin Bay	1	12:10:00	Bity w/calf	F	Bity-female	Yes	18	2	2	2	FOR	TRA	No	Control	0	N/A	N/A	N/A
2014-07-06	Dolphin Bay	1	12:13:00	Bity w/calf	F	Bity-female	Yes	19	4	6	5	TRA	FOR	No	Control	0	N/A	N/A	N/A
2014-07-06	Dolphin Bay	1	12:16:00	Bity w/calf	F	Bity-female	Yes	20	4	6	5	FOR	TRA	No	Control	0	N/A	N/A	N/A
2014-07-06	Dolphin Bay Area	1	12:19:00	Bity w/calf	F	Bity-female	Yes	21	4	6	5	TRA	BLANK	No	Control	0	N/A	N/A	N/A
2014-07-11	Dolphin Bay Area	2	11:06:00	Yayi	U	Two notches at top of dorsal fin-sex unknown	No	1	1	3	2	FOR	FOR	No	control	0
2014-07-11	Dolphin Bay Area	2	11:09:00	Yayi	U	Two notches at top of dorsal fin-sex unknown	No	2	2	2	2	FOR	FOR	No	control	0
2014-07-11	Dolphin Bay Area	2	11:12:00	Yayi	U	Two notches at top of dorsal fin-sex unknown	No	3	2	2	2	FOR	FOR	No	control	0
2014-07-11	Dolphin Bay Area	2	11:15:00	Yayi	U	Two notches at top of dorsal fin-sex unknown	No	4	2	2	2	FOR	TRA	No	control	0
2014-07-11	Dolphin Bay Area	2	11:18:00	Yayi	U	Two notches at top of dorsal fin-sex unknown	No	5	2	2	2	TRA	TRA	No	control	0
2014-07-11	Dolphin Bay Area	2	11:21:00	Yayi	U	Two notches at top of dorsal fin-sex unknown	No	6	2	2	2	TRA	FOR	No	control	0
2014-07-11	Dolphin Bay Area	2	11:24:00	Yayi	U	Two notches at top of dorsal fin-sex unknown	No	7	2	2	2	FOR	FOR	No	control	0
2014-07-11	Dolphin Bay Area	2	11:27:00	Yayi	U	Two notches at top of dorsal fin-sex unknown	No	8	2	2	2	FOR	BLANK	No	control	0
2014-07-13	Dolphin Bay	3	08:50:00	Messy	U	Messy	No	1	5	7	6	FOR	FOR	No	control	0
2014-07-13	Dolphin Bay	3	08:53:00	Messy	U	Messy	No	2	5	7	6	FOR	FOR	Yes	impact	1	Yes	DI	PT
2014-07-13	Dolphin Bay	3	08:56:00	Messy	U	Messy	No	3	5	7	6	FOR	FOR	No	transition	0
2014-07-13	Dolphin Bay	3	08:59:00	Messy	U	Messy	No	4	6	8	7	FOR	TRA	No	control	0
2014-07-13	Dolphin Bay	3	09:02:00	Messy	U	Messy	No	5	6	8	7	TRA	FOR	No	control	0
2014-07-13	Dolphin Bay	3	09:05:00	Messy	U	Messy	No	6	6	8	7	FOR	FOR	No	control	0
2014-07-13	Dolphin Bay	3	09:08:00	Messy	U	Messy	No	7	6	8	7	FOR	FOR	No	control	0
2014-07-13	Dolphin Bay	3	09:11:00	Messy	U	Messy	No	8	6	8	7	FOR	FOR	No	control	0
2014-07-13	Dolphin Bay	3	09:14:00	Messy	U	Messy	No	9	6	8	7	FOR	FOR	No	control	0
2014-07-13	Dolphin Bay	3	09:17:00	Messy	U	Messy	No	10	6	8	7	FOR	FOR	No	control	0
2014-07-13	Dolphin Bay	3	09:20:00	Messy	U	Messy	No	11	6	8	7	FOR	FOR	No	control	0
2014-07-13	Dolphin Bay	3	09:23:00	Messy	U	Messy	No	12	6	8	7	FOR	FOR	No	control	0
2014-07-13	Dolphin Bay	3	09:26:00	Messy	U	Messy	No	13	6	8	7	FOR	FOR	No	control	0
2014-07-13	Dolphin Bay	3	09:29:00	Messy	U	Messy	No	14	6	8	7	FOR	FOR	No	control	0
2014-07-13	Dolphin Bay	3	09:32:00	Messy	U	Messy	No	15	6	8	7	FOR	FOR	No	control	0
2014-07-13	Dolphin Bay	3	09:35:00	Messy	U	Messy	No	16	6	8	7	FOR	TRA	Yes	impact	1	Yes	IN	TR
2014-07-13	Dolphin Bay	3	09:38:00	Messy	U	Messy	No	17	6	8	7	TRA	RES	No	transition	0
2014-07-13	Dolphin Bay	3	09:41:00	Messy	U	Messy	No	18	6	8	7	RES	FOR	No	control	0
2014-07-13	Dolphin Bay	3	09:44:00	Messy	U	Messy	No	19	6	8	7	FOR	FOR	No	control	0
2014-07-13	Dolphin Bay	3	09:47:00	Messy	U	Messy	No	20	6	8	7	FOR	TRA	No	control	0
2014-07-13	Dolphin Bay	3	09:50:00	Messy	U	Messy	No	21	6	8	7	TRA	BLANK	No	control	0
2014-07-13	Dolphin Bay	4	10:09:00	Supermessy	F	Supermessy-probable female	No	1	3	5	4	FOR	TRA	No	control	0
2014-07-13	Dolphin Bay	4	10:12:00	Supermessy	F	Supermessy-probable female	No	2	3	5	4	TRA	FOR	Yes	impact	1	No	IN	TRA
2014-07-13	Dolphin Bay	4	10:15:00	Supermessy	F	Supermessy-probable female	No	3	3	5	4	FOR	TRA	No	transition	0
2014-07-13	Dolphin Bay	4	10:18:00	Supermessy	F	Supermessy-probable female	No	4	3	5	4	TRA	FOR	No	control	0
2014-07-13	Dolphin Bay	4	10:21:00	Supermessy	F	Supermessy-probable female	No	5	3	5	4	FOR	TRA	No	control	0
2014-07-13	Dolphin Bay	4	10:24:00	Supermessy	F	Supermessy-probable female	No	6	3	5	4	TRA	FOR	No	control	0
2014-07-13	Dolphin Bay	4	10:27:00	Supermessy	F	Supermessy-probable female	No	7	3	5	4	FOR	TRA	No	control	0
2014-07-13	Dolphin Bay	4	10:30:00	Supermessy	F	Supermessy-probable female	No	8	3	5	4	TRA	FOR	No	control	0
2014-07-13	Dolphin Bay	4	10:33:00	Supermessy	F	Supermessy-probable female	No	9	3	5	4	FOR	RES	No	control	0
2014-07-13	Dolphin Bay	4	10:36:00	Supermessy	F	Supermessy-probable female	No	10	3	5	4	RES	TRA	No	control	0
2014-07-13	Dolphin Bay	4	10:39:00	Supermessy	F	Supermessy-probable female	No	11	3	5	4	TRA	TRA	No	control	0
2014-07-13	Dolphin Bay	4	10:42:00	Supermessy	F	Supermessy-probable female	No	12	3	5	4	TRA	RES	No	control	0
2014-07-13	Dolphin Bay	4	10:45:00	Supermessy	F	Supermessy-probable female	No	13	5	7	6	RES	RES	No	control	0
2014-07-13	Dolphin Bay	4	10:48:00	Supermessy	F	Supermessy-probable female	No	14	5	7	6	RES	SOC	No	control	0
2014-07-13	Dolphin Bay	4	10:51:00	Supermessy	F	Supermessy-probable female	No	15	5	7	6	SOC	SOC	No	control	0
2014-07-13	Dolphin Bay	4	10:54:00	Supermessy	F	Supermessy-probable female	No	16	5	7	6	SOC	TRA	No	control	0
2014-07-13	Dolphin Bay	4	10:57:00	Supermessy	F	Supermessy-probable female	No	17	5	7	6	TRA	TRA	No	control	0
2014-07-13	Dolphin Bay	4	11:00:00	Supermessy	F	Supermessy-probable female	No	18	8	8	8	TRA	TRA	No	control	0
2014-07-13	Dolphin Bay	4	11:03:00	Supermessy	F	Supermessy-probable female	No	19	8	8	8	TRA	TRA	Yes	impact	1	No	IN	TRA
2014-07-13	Dolphin Bay	4	11:06:00	Supermessy	F	Supermessy-probable female	No	20	8	8	8	TRA	SOC	Yes	impact	1	Yes	DI	ID
2014-07-13	Dolphin Bay	4	11:09:00	Supermessy	F	Supermessy-probable female	No	21	8	8	8	SOC	SOC	Yes	impact	1	Yes	PAS	PT
2014-07-13	Dolphin Bay	5	11:52:00	Cunita	M	Small top nick in dorsal	No	1	3	3	3	SOC	SOC	Yes	impact	2	Yes	DI	TRA
2014-07-13	Dolphin Bay	5	11:55:00	Cunita	M	Small top nick in dorsal	No	2	3	5	4	SOC	TRA	Yes	impact	2	Yes	DI	ID
2014-07-13	Dolphin Bay	5	11:58:00	Cunita	M	Small top nick in dorsal	No	3	4	4	4	TRA	TRA	Yes	impact	1	Yes	DI	TRA
2014-07-13	Dolphin Bay	5	12:01:00	Cunita	M	Small top nick in dorsal	No	4	4	4	4	TRA	TRA	Yes	impact	1	Yes	DI	TRA
2014-07-13	Dolphin Bay	5	12:04:00	Cunita	M	Small top nick in dorsal	No	5	4	4	4	TRA	TRA	Yes	impact	1	Yes	DI	TRA
2014-07-13	Dolphin Bay	5	12:07:00	Cunita	M	Small top nick in dorsal	No	6	4	4	4	TRA	TRA	Yes	impact	1	Yes	DI	TRA
2014-07-13	Dolphin Bay	5	12:10:00	Cunita	M	Small top nick in dorsal	No	7	4	4	4	TRA	TRA	Yes	impact	1	Yes	DI	TRA
2014-07-15	Shark Hole	6	10:11:00	Sawy 3	U	Thin, long and curvy dorsal	No	1	1	1	1	FOR	FOR	No	control	0
2014-07-15	Shark Hole	6	10:14:00	Sawy 3	U	Thin, long and curvy dorsal	No	2	1	1	1	FOR	FOR	No	control	0
2014-07-15	Shark Hole	6	10:17:00	Sawy 3	U	Thin, long and curvy dorsal	No	3	1	1	1	FOR	FOR	No	control	0
2014-07-15	Shark Hole	6	10:20:00	Sawy 3	U	Thin, long and curvy dorsal	No	4	1	1	1	FOR	FOR	No	control	0
2014-07-15	Shark Hole	6	10:23:00	Sawy 3	U	Thin, long and curvy dorsal	No	5	1	1	1	FOR	FOR	No	control	0
2014-07-15	Shark Hole	6	10:26:00	Sawy 3	U	Thin, long and curvy dorsal	No	6	1	1	1	FOR	FOR	No	control	0
2014-07-15	Shark Hole	6	10:29:00	Sawy 3	U	Thin, long and curvy dorsal	No	7	1	1	1	FOR	FOR	No	control	0
2014-07-15	Shark Hole	6	10:32:00	Sawy 3	U	Thin, long and curvy dorsal	No	8	1	1	1	FOR	TRA	No	control	0
2014-07-15	Shark Hole	6	10:35:00	Sawy 3	U	Thin, long and curvy dorsal	No	9	1	1	1	TRA	FOR	No	control	0
2014-07-15	Shark Hole	6	10:38:00	Sawy 3	U	Thin, long and curvy dorsal	No	10	1	1	1	FOR	TRA	No	control	0
2014-07-15	Shark Hole	6	10:41:00	Sawy 3	U	Thin, long and curvy dorsal	No	11	1	1	1	TRA	FOR	No	control	0
2014-07-15	Shark Hole	6	10:44:00	Sawy 3	U	Thin, long and curvy dorsal	No	12	1	1	1	FOR	FOR	No	control	0
2014-07-15	Shark Hole	6	10:47:00	Sawy 3	U	Thin, long and curvy dorsal	No	13	1	1	1	FOR	FOR	No	control	0
2014-07-15	Shark Hole	6	10:50:00	Sawy 3	U	Thin, long and curvy dorsal	No	14	1	1	1	FOR	FOR	No	control	0
2014-07-15	Shark Hole	6	10:53:00	Sawy 3	U	Thin, long and curvy dorsal	No	15	1	1	1	FOR	FOR	No	control	0
2014-07-15	Shark Hole	6	10:56:00	Sawy 3	U	Thin, long and curvy dorsal	No	16	1	1	1	FOR	TRA	No	control	0
2014-07-15	Shark Hole	6	10:59:00	Sawy 3	U	Thin, long and curvy dorsal	No	17	1	1	1	TRA	FOR	No	control	0
2014-07-15	Shark Hole	6	11:02:00	Sawy 3	U	Thin, long and curvy dorsal	No	18	1	1	1	FOR	FOR	No	control	0
2014-07-15	Shark Hole	6	11:05:00	Sawy 3	U	Thin, long and curvy dorsal	No	19	1	1	1	FOR	FOR	No	control	0
2014-07-15	Shark Hole	6	11:08:00	Sawy 3	U	Thin, long and curvy dorsal	No	20	1	1	1	FOR	FOR	No	control	0
2014-07-15	Shark Hole	6	11:11:00	Sawy 3	U	Thin, long and curvy dorsal	No	21	1	1	1	FOR	FOR	No	control	0
2014-07-15	Dolphin Bay	7	12:41:00	Luna	U	Luna	No	1	4	6	5	TRA	TRA	No	control	0
2014-07-15	Dolphin Bay	7	12:44:00	Luna	U	Luna	No	2	4	6	5	TRA	TRA	No	control	0
2014-07-15	Dolphin Bay	7	12:47:00	Luna	U	Luna	No	3	4	6	5	TRA	TRA	Yes	impact	1	Yes	DI	TR
2014-07-15	Dolphin Bay	7	12:50:00	Luna	U	Luna	No	4	7	8	7	TRA	TRA	Yes	impact	1	Yes	DI	TR
2014-07-15	Dolphin Bay	7	12:53:00	Luna	U	Luna	No	5	7	8	7	TRA	TRA	Yes	impact	1	Yes	DI	TR
2014-07-15	Dolphin Bay	7	12:56:00	Luna	U	Luna	No	6	7	8	7	TRA	TRA	Yes	impact	1	Yes	DI	ID
2014-07-15	Dolphin Bay	7	12:59:00	Luna	U	Luna	No	7	7	8	7	TRA	FOR	Yes	impact	1	Yes	DI	TR
2014-07-15	Dolphin Bay	7	01:02:00	Luna	U	Luna	No	8	7	8	7	FOR	FOR	Yes	impact	2	Yes	DI	TR
2014-07-15	Dolphin Bay	7	01:05:00	Luna	U	Luna	No	9	7	8	7	FOR	FOR	Yes	impact	2	Yes	DI	CIR
2014-07-15	Dolphin Bay	7	01:08:00	Luna	U	Luna	No	10	7	8	7	FOR	FOR	Yes	impact	2	Yes	DI	TR
2014-07-15	Dolphin Bay	7	01:11:00	Luna	U	Luna	No	11	7	8	7	FOR	TRA	No	transition	0
2014-07-15	Dolphin Bay	7	01:14:00	Luna	U	Luna	No	12	3	5	4	TRA	TRA	No	control	0
2014-07-15	Dolphin Bay	7	01:17:00	Luna	U	Luna	No	13	3	5	4	TRA	TRA	No	control	0
2014-07-15	Dolphin Bay	7	01:20:00	Luna	U	Luna	No	14	3	5	4	TRA	FOR	No	control	0
2014-07-15	Dolphin Bay	7	01:23:00	Luna	U	Luna	No	15	3	5	4	FOR	TRA	No	control	0
2014-07-15	Dolphin Bay	7	01:26:00	Luna	U	Luna	No	16	3	5	4	TRA	TRA	No	control	0
2014-07-15	Dolphin Bay	7	01:29:00	Luna	U	Luna	No	17	3	5	4	TRA	TRA	No	control	0
2014-07-15	Dolphin Bay	7	01:32:00	Luna	U	Luna	No	18	3	5	4	TRA	SOC	No	control	0
2014-07-15	Dolphin Bay	7	01:35:00	Luna	U	Luna	No	19	3	5	4	SOC	TRA	No	control	0
2014-07-15	Dolphin Bay	7	01:38:00	Luna	U	Luna	No	20	3	5	4	TRA	TRA	No	control	0
2014-07-15	Dolphin Bay	7	01:41:00	Luna	U	Luna	No	21	3	5	4	TRA	SOC	No	control	0
2014-07-15	Tierra Oscura	8	02:05:00	Daisy	F	Top nick, upper third of dorsal-probable female	No	1	2	3	2	SOC	TRA	No	control	0
2014-07-15	Tierra Oscura	8	02:08:00	Daisy	F	Top nick, upper third of dorsal-probable female	No	2	2	2	2	TRA	TRA	No	control	0
2014-07-15	Tierra Oscura	8	02:11:00	Daisy	F	Top nick, upper third of dorsal-probable female	No	3	2	2	2	TRA	TRA	No	control	0
2014-07-15	Tierra Oscura	8	02:14:00	Daisy	F	Top nick, upper third of dorsal-probable female	No	4	2	2	2	TRA	TRA	No	control	0
2014-07-15	Tierra Oscura	8	02:17:00	Daisy	F	Top nick, upper third of dorsal-probable female	No	5	2	2	2	TRA	TRA	No	control	0
2014-07-15	Tierra Oscura	8	02:20:00	Daisy	F	Top nick, upper third of dorsal-probable female	No	6	2	2	2	TRA	TRA	No	control	0
2014-07-15	Tierra Oscura	8	02:23:00	Daisy	F	Top nick, upper third of dorsal-probable female	No	7	2	2	2	TRA	TRA	No	control	0
2014-07-15	Tierra Oscura	8	02:26:00	Daisy	F	Top nick, upper third of dorsal-probable female	No	8	2	2	2	TRA	SOC	No	control	0
2014-07-15	Tierra Oscura	8	02:29:00	Daisy	F	Top nick, upper third of dorsal-probable female	No	9	2	2	2	SOC	SOC	No	control	0
2014-07-15	Tierra Oscura	8	02:32:00	Daisy	F	Top nick, upper third of dorsal-probable female	No	10	2	2	2	SOC	TRA	No	control	0
2014-07-15	Tierra Oscura	8	02:35:00	Daisy	F	Top nick, upper third of dorsal-probable female	No	11	2	2	2	TRA	FOR	No	control	0
2014-07-15	Tierra Oscura	8	02:38:00	Daisy	F	Top nick, upper third of dorsal-probable female	No	12	2	2	2	FOR	FOR	No	control	0
2014-07-18	Dolphin Bay	9	08:05:00	Almost Clean w calf	F	Bumpy dorsal-in catalog	No	1	2	2	2	FOR	FOR	No	control	0
2014-07-18	Dolphin Bay	9	08:08:00	Almost Clean w calf	F	Bumpy dorsal-in catalog	No	2	2	2	2	FOR	FOR	No	control	0
2014-07-18	Dolphin Bay	9	08:11:00	Almost Clean w calf	F	Bumpy dorsal-in catalog	No	3	2	2	2	FOR	FOR	No	control	0
2014-07-18	Dolphin Bay	9	08:14:00	Almost Clean w calf	F	Bumpy dorsal-in catalog	No	4	1	2	2	FOR	FOR	No	control	0
2014-07-18	Dolphin Bay	9	08:17:00	Almost Clean w calf	F	Bumpy dorsal-in catalog	No	5	2	2	2	FOR	TRA	No	control	0
2014-07-18	Dolphin Bay	9	08:20:00	Almost Clean w calf	F	Bumpy dorsal-in catalog	No	6	2	2	2	TRA	TRA	No	control	0
2014-07-18	Dolphin Bay	9	08:23:00	Almost Clean w calf	F	Bumpy dorsal-in catalog	No	7	2	2	2	TRA	FOR	No	control	0
2014-07-18	Dolphin Bay	9	08:26:00	Almost Clean w calf	F	Bumpy dorsal-in catalog	No	8	2	2	2	FOR	FOR	No	control	0
2014-07-18	Dolphin Bay	9	08:29:00	Almost Clean w calf	F	Bumpy dorsal-in catalog	No	9	2	2	2	FOR	TRA	No	control	0
2014-07-18	Dolphin Bay	9	08:32:00	Almost Clean w calf	F	Bumpy dorsal-in catalog	No	10	2	2	2	TRA	FOR	No	control	0
2014-07-18	Dolphin Bay	9	08:35:00	Almost Clean w calf	F	Bumpy dorsal-in catalog	No	11	2	2	2	FOR	FOR	No	control	0
2014-07-18	Dolphin Bay	9	08:38:00	Almost Clean w calf	F	Bumpy dorsal-in catalog	No	12	2	2	2	FOR	FOR	No	control	0
2014-07-18	Dolphin Bay	9	08:41:00	Almost Clean w calf	F	Bumpy dorsal-in catalog	No	13	2	2	2	FOR	FOR	No	control	0
2014-07-18	Dolphin Bay	9	08:44:00	Almost Clean w calf	F	Bumpy dorsal-in catalog	No	14	2	2	2	FOR	FOR	No	control	0
2014-07-18	Dolphin Bay	9	08:47:00	Almost Clean w calf	F	Bumpy dorsal-in catalog	No	15	2	2	2	FOR	FOR	No	control	0
2014-07-18	Dolphin Bay	9	08:50:00	Almost Clean w calf	F	Bumpy dorsal-in catalog	No	16	2	2	2	FOR	FOR	No	control	0
2014-07-18	Dolphin Bay	9	08:53:00	Almost Clean w calf	F	Bumpy dorsal-in catalog	No	17	2	2	2	FOR	FOR	No	control	0
2014-07-18	Dolphin Bay	9	08:56:00	Almost Clean w calf	F	Bumpy dorsal-in catalog	No	18	2	2	2	FOR	FOR	No	control	0
2014-07-18	Dolphin Bay	9	08:59:00	Almost Clean w calf	F	Bumpy dorsal-in catalog	No	19	2	2	2	FOR	TRA	No	control	0
2014-07-18	Dolphin Bay	9	09:02:00	Almost Clean w calf	F	Bumpy dorsal-in catalog	No	20	2	2	2	TRA	TRA	No	control	0
2014-07-18	Dolphin Bay	9	09:05:00	Almost Clean w calf	F	Bumpy dorsal-in catalog	No	21	2	2	2	TRA	BLANK	No	control	0
2014-07-18	Dolphin Bay	10	09:57:00	Itchy	U	Wide base fin, white rake marks on one side of dorsal	No	1	3	3	3	TRA	TRA	No	control	0
2014-07-18	Dolphin Bay	10	10:00:00	Itchy	U	Wide base fin, white rake marks on one side of dorsal	No	2	2	4	3	TRA	TRA	No	control	0
2014-07-18	Dolphin Bay	10	10:03:00	Itchy	U	Wide base fin, white rake marks on one side of dorsal	No	3	2	3	2	TRA	FOR	No	control	0
2014-07-18	Dolphin Bay	10	10:06:00	Itchy	U	Wide base fin, white rake marks on one side of dorsal	No	4	2	3	2	FOR	FOR	No	control	0
2014-07-18	Dolphin Bay	10	10:09:00	Itchy	U	Wide base fin, white rake marks on one side of dorsal	No	5	2	3	2	FOR	TRA	No	control	0
2014-07-18	Dolphin Bay	10	10:12:00	Itchy	U	Wide base fin, white rake marks on one side of dorsal	No	6	2	3	2	TRA	FOR	No	control	0
2014-07-18	Dolphin Bay	10	10:15:00	Itchy	U	Wide base fin, white rake marks on one side of dorsal	No	7	2	3	2	FOR	FOR	No	control	0
2014-07-18	Dolphin Bay	10	10:18:00	Itchy	U	Wide base fin, white rake marks on one side of dorsal	No	8	2	3	2	FOR	FOR	No	control	0
2014-07-18	Dolphin Bay	10	10:21:00	Itchy	U	Wide base fin, white rake marks on one side of dorsal	No	9	2	3	2	FOR	FOR	No	control	0
2014-07-18	Dolphin Bay	10	10:24:00	Itchy	U	Wide base fin, white rake marks on one side of dorsal	No	10	2	3	2	FOR	BLANK	No	control	0
2014-07-18	Dolphin Bay	11	10:55:00	Messy	U	Messy-second FF	No	1	5	6	5	FOR	FOR	No	control	0
2014-07-18	Dolphin Bay	11	10:58:00	Messy	U	Messy-second FF	No	2	5	5	5	FOR	FOR	No	control	0
2014-07-18	Dolphin Bay	11	11:01:00	Messy	U	Messy-second FF	No	3	5	5	5	FOR	FOR	No	control	0
2014-07-18	Dolphin Bay	11	11:04:00	Messy	U	Messy-second FF	No	4	5	5	5	FOR	FOR	No	control	0
2014-07-18	Dolphin Bay	11	11:07:00	Messy	U	Messy-second FF	No	5	5	5	5	FOR	FOR	No	control	0
2014-07-18	Dolphin Bay	11	11:10:00	Messy	U	Messy-second FF	No	6	5	5	5	FOR	FOR	No	control	0
2014-07-18	Dolphin Bay	11	11:13:00	Messy	U	Messy-second FF	No	7	5	5	5	FOR	FOR	No	control	0
2014-07-18	Dolphin Bay	11	11:16:00	Messy	U	Messy-second FF	No	8	5	5	5	FOR	FOR	No	control	0
2014-07-18	Dolphin Bay	11	11:19:00	Messy	U	Messy-second FF	No	9	5	5	5	FOR	TRA	No	control	0
2014-07-18	Dolphin Bay	11	11:22:00	Messy	U	Messy-second FF	No	10	5	7	6	TRA	TRA	No	control	0
2014-07-18	Dolphin Bay	11	11:25:00	Messy	U	Messy-second FF	No	11	7	7	7	TRA	TRA	No	control	0
2014-07-18	Dolphin Bay	11	11:28:00	Messy	U	Messy-second FF	No	12	6	8	7	TRA	TRA	No	control	0
2014-07-18	Dolphin Bay	11	11:31:00	Messy	U	Messy-second FF	No	13	8	8	8	TRA	FOR	No	control	0
2014-07-18	Dolphin Bay	11	11:34:00	Messy	U	Messy-second FF	No	14	8	8	8	FOR	FOR	No	control	0
2014-07-18	Dolphin Bay	11	11:37:00	Messy	U	Messy-second FF	No	15	8	8	8	FOR	FOR	No	control	0
2014-07-18	Dolphin Bay	11	11:40:00	Messy	U	Messy-second FF	No	16	8	8	8	FOR	FOR	No	control	0
2014-07-18	Dolphin Bay	11	11:43:00	Messy	U	Messy-second FF	No	17	8	8	8	FOR	FOR	No	control	0
2014-07-18	Dolphin Bay	11	11:46:00	Messy	U	Messy-second FF	No	18	8	8	8	FOR	TRA	No	control	0
2014-07-18	Dolphin Bay	11	11:49:00	Messy	U	Messy-second FF	No	19	8	8	8	TRA	TRA	No	control	0
2014-07-18	Dolphin Bay	11	11:52:00	Messy	U	Messy-second FF	No	20	8	8	8	TRA	TRA	No	control	0
2014-07-18	Dolphin Bay	11	11:55:00	Messy	U	Messy-second FF	No	21	8	8	8	TRA	BLANK	No	control	0
2014-07-20	Dolphin Bay	12	08:45:00	Plinia	F	Possible Plinia-Laura confirmed	No	1	2	4	3	FOR	FOR	No	control	0
2014-07-20	Dolphin Bay	12	08:48:00	Plinia	F	Possible Plinia-Laura confirmed	No	2	2	4	3	FOR	FOR	No	control	0
2014-07-20	Dolphin Bay	12	08:51:00	Plinia	F	Possible Plinia-Laura confirmed	No	3	2	4	3	FOR	MISS	No	control	0
2014-07-20	Dolphin Bay	12	08:54:00	Plinia	F	Possible Plinia-Laura confirmed	No	4	2	4	3	MISS	MISS	No	control	0
2014-07-20	Dolphin Bay	12	08:57:00	Plinia	F	Possible Plinia-Laura confirmed	No	5	2	4	3	MISS	TRA	No	control	0
2014-07-20	Dolphin Bay	12	09:00:00	Plinia	F	Possible Plinia-Laura confirmed	No	6	2	4	3	TRA	FOR	No	control	0
2014-07-20	Dolphin Bay	12	09:03:00	Plinia	F	Possible Plinia-Laura confirmed	No	7	2	4	3	FOR	FOR	No	control	0
2014-07-20	Dolphin Bay	12	09:06:00	Plinia	F	Possible Plinia-Laura confirmed	No	8	2	4	3	FOR	FOR	No	control	0
2014-07-20	Dolphin Bay	12	09:09:00	Plinia	F	Possible Plinia-Laura confirmed	No	9	2	4	3	FOR	FOR	No	control	0
2014-07-20	Dolphin Bay	12	09:12:00	Plinia	F	Possible Plinia-Laura confirmed	No	10	2	4	3	FOR	FOR	No	control	0
2014-07-20	Dolphin Bay	12	09:15:00	Plinia	F	Possible Plinia-Laura confirmed	No	11	2	4	3	FOR	FOR	No	control	0
2014-07-20	Dolphin Bay	12	09:18:00	Plinia	F	Possible Plinia-Laura confirmed	No	12	2	4	3	FOR	FOR	No	control	0
2014-07-20	Dolphin Bay	12	09:21:00	Plinia	F	Possible Plinia-Laura confirmed	No	13	2	4	3	FOR	TRA	No	control	0
2014-07-20	Dolphin Bay	12	09:24:00	Plinia	F	Possible Plinia-Laura confirmed	No	14	2	4	3	TRA	TRA	No	control	0
2014-07-20	Dolphin Bay	12	09:27:00	Plinia	F	Possible Plinia-Laura confirmed	No	15	2	4	3	TRA	FOR	No	control	0
2014-07-20	Dolphin Bay	12	09:30:00	Plinia	F	Possible Plinia-Laura confirmed	No	16	2	4	3	FOR	FOR	No	control	0
2014-07-20	Dolphin Bay	12	09:33:00	Plinia	F	Possible Plinia	No	17	2	4	3	FOR	FOR	No	control	0
2014-07-20	Dolphin Bay	13	11:18:00	Supermessy	F	Supermessy-probable female	No	1	5	7	6	TRA	TRA	Yes	impact	3	Yes	DI	TR
2014-07-20	Dolphin Bay	13	11:24:00	Supermessy	F	Supermessy-probable female	No	3	5	7	6	TRA	TRA	Yes	impact	2	No	PAS	TR
2014-07-20	Dolphin Bay	13	11:27:00	Supermessy	F	Supermessy-probable female	No	4	5	7	6	TRA	TRA	Yes	impact	2	No	PAS	TR
2014-07-20	Dolphin Bay	13	11:30:00	Supermessy	F	Supermessy-probable female	No	5	5	7	6	TRA	TRA	Yes	impact	2	No	PAS	TR
2014-07-20	Dolphin Bay	13	11:33:00	Supermessy	F	Supermessy-probable female	No	6	5	7	6	TRA	TRA	Yes	impact	1	Yes	DI	TR
2014-07-20	Dolphin Bay	13	11:36:00	Supermessy	F	Supermessy-probable female	No	7	5	7	6	TRA	FOR	Yes	impact	1	Yes	DI	CD
2014-07-20	Dolphin Bay	13	11:39:00	Supermessy	F	Supermessy-probable female	No	8	5	7	6	FOR	FOR	Yes	impact	1	Yes	DI	CD
2014-07-25	Dolphin Bay	14	07:55:00	Top Notchy	U	Top Notchy	No	1	2	2	2	FOR	FOR	No	control	0
2014-07-25	Dolphin Bay	14	07:58:00	Top Notchy	U	Top Notchy	No	2	2	2	2	FOR	FOR	No	control	0
2014-07-25	Dolphin Bay	14	08:01:00	Top Notchy	U	Top Notchy	No	3	2	2	2	FOR	FOR	No	control	0
2014-07-25	Dolphin Bay	14	08:04:00	Top Notchy	U	Top Notchy	No	4	2	2	2	FOR	FOR	No	control	0
2014-07-25	Dolphin Bay	14	08:07:00	Top Notchy	U	Top Notchy	No	5	2	2	2	FOR	FOR	No	control	0
2014-07-25	Dolphin Bay	14	08:10:00	Top Notchy	U	Top Notchy	No	6	2	2	2	FOR	FOR	No	control	0
2014-07-25	Dolphin Bay	14	08:13:00	Top Notchy	U	Top Notchy	No	7	2	2	2	FOR	FOR	No	control	0
2014-07-25	Dolphin Bay	14	08:16:00	Top Notchy	U	Top Notchy	No	8	2	2	2	FOR	FOR	No	control	0
2014-07-25	Dolphin Bay	14	08:19:00	Top Notchy	U	Top Notchy	No	9	2	2	2	FOR	FOR	No	control	0
2014-07-25	Dolphin Bay	14	08:22:00	Top Notchy	U	Top Notchy	No	10	1	2	1	FOR	FOR	No	control	0
2014-07-25	Dolphin Bay	14	08:25:00	Top Notchy	U	Top Notchy	No	11	1	2	1	FOR	FOR	No	control	0
2014-07-25	Dolphin Bay	14	08:28:00	Top Notchy	U	Top Notchy	No	12	1	2	1	FOR	FOR	No	control	0
2014-07-25	Dolphin Bay	14	08:31:00	Top Notchy	U	Top Notchy	No	13	1	2	1	FOR	FOR	No	control	0
2014-07-25	Dolphin Bay	14	08:34:00	Top Notchy	U	Top Notchy	No	14	1	2	1	FOR	FOR	No	control	0
2014-07-25	Dolphin Bay	14	08:37:00	Top Notchy	U	Top Notchy	No	15	1	2	1	FOR	FOR	No	control	0
2014-07-25	Dolphin Bay	14	08:40:00	Top Notchy	U	Top Notchy	No	16	1	2	1	FOR	FOR	No	control	0
2014-07-25	Dolphin Bay	14	08:43:00	Top Notchy	U	Top Notchy	No	17	1	2	1	FOR	FOR	No	control	0
2014-07-25	Dolphin Bay	14	08:46:00	Top Notchy	U	Top Notchy	No	18	1	2	1	FOR	FOR	No	control	0
2014-07-25	Dolphin Bay	14	08:49:00	Top Notchy	U	Top Notchy	No	19	1	2	1	FOR	FOR	No	control	0
2014-07-25	Dolphin Bay	14	08:52:00	Top Notchy	U	Top Notchy	No	20	1	2	1	FOR	FOR	No	control	0
2014-07-25	Dolphin Bay	14	08:55:00	Top Notchy	U	Top Notchy	No	21	1	2	1	FOR	FOR	No	control	0
2014-07-26	Buena Esperanza	15	11:36:00	Chiriqui	F	Chiriqui and juvenile-female	Yes	1	2	2	2	FOR	FOR	Yes	Impact	1	No	PAS	PT
2014-07-26	Buena Esperanza	15	11:39:00	Chiriqui	F	Chiriqui and juvenile-female	Yes	2	2	2	2	FOR	FOR	No	Transition	0	N/A	N/A	N/A
2014-07-26	Buena Esperanza	15	11:42:00	Chiriqui	F	Chiriqui and juvenile-female	Yes	3	2	2	2	FOR	FOR	No	Control	0	N/A	N/A	N/A
2014-07-26	Buena Esperanza	15	11:45:00	Chiriqui	F	Chiriqui and juvenile-female	Yes	4	2	2	2	FOR	FOR	No	Control	0	N/A	N/A	N/A
2014-07-26	Buena Esperanza	15	11:48:00	Chiriqui	F	Chiriqui and juvenile-female	Yes	5	2	2	2	FOR	FOR	No	Control	0	N/A	N/A	N/A
2014-07-26	Buena Esperanza	15	11:51:00	Chiriqui	F	Chiriqui and juvenile-female	Yes	6	2	2	2	FOR	FOR	No	Control	0	N/A	N/A	N/A
2014-07-26	Buena Esperanza	15	11:54:00	Chiriqui	F	Chiriqui and juvenile-female	Yes	7	2	2	2	FOR	FOR	No	Control	0	N/A	N/A	N/A
2014-07-26	Buena Esperanza	15	11:57:00	Chiriqui	F	Chiriqui and juvenile-female	Yes	8	2	2	2	FOR	TRA	No	Control	0	N/A	N/A	N/A
2014-07-26	Buena Esperanza	15	12:00:00	Chiriqui	F	Chiriqui and juvenile-female	Yes	9	2	2	2	TRA	TRA	No	Control	0	N/A	N/A	N/A
2014-07-26	Buena Esperanza	15	12:03:00	Chiriqui	F	Chiriqui and juvenile-female	Yes	10	2	2	2	TRA	TRA	No	Control	0	N/A	N/A	N/A
2014-07-26	Buena Esperanza	15	12:06:00	Chiriqui	F	Chiriqui and juvenile-female	Yes	11	2	2	2	TRA	TRA	No	Control	0	N/A	N/A	N/A
2014-07-26	Buena Esperanza	15	12:09:00	Chiriqui	F	Chiriqui and juvenile-female	Yes	12	2	2	2	TRA	TRA	No	Control	0	N/A	N/A	N/A
2014-07-26	Buena Esperanza	15	12:12:00	Chiriqui	F	Chiriqui and juvenile-female	Yes	13	2	2	2	TRA	TRA	No	Control	0	N/A	N/A	N/A
2014-07-26	Buena Esperanza	15	12:15:00	Chiriqui	F	Chiriqui and juvenile-female	Yes	14	2	2	2	TRA	TRA	No	Control	0	N/A	N/A	N/A
2014-07-26	Buena Esperanza	15	12:18:00	Chiriqui	F	Chiriqui and juvenile-female	Yes	15	2	2	2	TRA	TRA	No	Control	0	N/A	N/A	N/A
2014-07-26	Buena Esperanza	15	12:21:00	Chiriqui	F	Chiriqui and juvenile-female	Yes	16	2	2	2	TRA	TRA	No	Control	0	N/A	N/A	N/A
2014-07-27	Dolphin Bay	16	09:25:00	Piquito	M	Possible male-Anterior scars-possible propeller wounds	No	1	7	9	9	TRA	FOR	No	control	0
2014-07-27	Dolphin Bay	16	09:28:00	Piquito	M	Possible male-Anterior scars-possible propeller wounds	No	2	7	9	9	FOR	TRA	No	control	0
2014-07-27	Dolphin Bay	16	09:31:00	Piquito	M	Possible male-Anterior scars-possible propeller wounds	No	3	7	9	9	TRA	FOR	No	control	0
2014-07-27	Dolphin Bay	16	09:34:00	Piquito	M	Possible male-Anterior scars-possible propeller wounds	No	4	7	9	9	FOR	FOR	Yes	impact	1	Yes	DI	ID
2014-07-27	Dolphin Bay	16	09:37:00	Piquito	M	Possible male-Anterior scars-possible propeller wounds	No	5	7	9	9	FOR	FOR	Yes	impact	1	Yes	DI	ID
2014-07-27	Dolphin Bay	16	09:40:00	Piquito	M	Possible male-Anterior scars-possible propeller wounds	No	6	7	9	9	FOR	FOR	Yes	impact	1	No	IND	ID
2014-07-27	Dolphin Bay	16	09:43:00	Piquito	M	Possible male-Anterior scars-possible propeller wounds	No	7	7	9	9	FOR	TRA	Yes	impact	1	No	IND	ID
2014-07-27	Dolphin Bay	16	09:46:00	Piquito	M	Possible male-Anterior scars-possible propeller wounds	No	8	7	9	9	TRA	FOR	Yes	impact	1	Yes	IND	ID
2014-07-27	Dolphin Bay	16	09:49:00	Piquito	M	Possible male-Anterior scars-possible propeller wounds	No	9	7	9	9	FOR	SOC	Yes	impact	1	Yes	IND	ID
2014-07-27	Dolphin Bay	16	09:51:00	Piquito	M	Possible male-Anterior scars-possible propeller wounds	No	10	7	9	9	SOC	TRA	Yes	impact	1	Yes	IND	ID
2014-07-27	Dolphin Bay	16	09:54:00	Piquito	M	Possible male-Anterior scars-possible propeller wounds	No	11	7	9	9	TRA	TRA	Yes	impact	2	Yes	IND	ID
2014-07-27	Dolphin Bay	16	09:57:00	Piquito	M	Possible male-Anterior scars-possible propeller wounds	No	12	7	9	9	TRA	TRA	Yes	impact	2	Yes	PAS	ID
2014-07-27	Dolphin Bay	16	10:00:00	Piquito	M	Possible male-Anterior scars-possible propeller wounds	No	13	7	9	9	TRA	UNKNOWN	Yes	impact	2	Yes	DI	TRA
2014-07-27	Dolphin Bay	16	10:03:00	Piquito	M	Possible male-Anterior scars-possible propeller wounds	No	14	7	9	9	UNKNOWN	RES	Yes	impact	2	Yes	DI	TRA
2014-07-27	Dolphin Bay	16	10:06:00	Piquito	M	Possible male-Anterior scars-possible propeller wounds	No	15	7	9	9	RES	UNKNOWN	Yes	impact	3	Yes	DI	TRA
2014-07-27	Dolphin Bay	16	10:09:00	Piquito	M	Possible male-Anterior scars-possible propeller wounds	No	16	10	12	11	UNKNOWN	UNKNOWN	Yes	impact	3	Yes	DI	TRA
2014-07-27	Dolphin Bay	16	10:12:00	Piquito	M	Possible male-Anterior scars-possible propeller wounds	No	17	10	12	11	UNKNOWN	SOC	Yes	impact	3	Yes	DI	TRA
2014-07-27	Dolphin Bay	16	10:15:00	Piquito	M	Possible male-Anterior scars-possible propeller wounds	No	18	10	12	11	SOC	SOC	Yes	impact	3	Yes	IND	ID
2014-07-27	Dolphin Bay	16	10:18:00	Piquito	M	Possible male-Anterior scars-possible propeller wounds	No	19	10	12	11	SOC	MISS	Yes	impact	4	Yes	DI	TR
2014-07-27	Dolphin Bay	16	10:21:00	Piquito	M	Possible male-Anterior scars-possible propeller wounds	No	20	10	12	11	MISS	SOC	Yes	impact	4	Yes	DI	TR
2014-07-27	Dolphin Bay	16	10:24:00	Piquito	M	Possible male-Anterior scars-possible propeller wounds	No	21	10	12	11	SOC	BLANK	Yes	impact	5	Yes	DI	TR
2014-07-27	Dolphin Bay	17	10:55:00	Bity w/calf	F	Bity-female	Yes	1	10	10	10	TRA	TRA	Yes	Impact	10	Yes	DI	TR
2014-07-27	Dolphin Bay	17	10:58:00	Bity w/calf	F	Bity-female	Yes	2	10	10	10	TRA	SOC	Yes	Impact	10	Yes	DI	TR
2014-07-27	Dolphin Bay	17	11:01:00	Bity w/calf	F	Bity-female	Yes	3	10	10	10	SOC	TRA	Yes	Impact	10	Yes	DI	TR
2014-07-27	Dolphin Bay	17	11:04:00	Bity w/calf	F	Bity-female	Yes	4	9	10	8	TRA	TRA	Yes	Impact	9	Yes	DI	ID
2014-07-27	Dolphin Bay	17	11:07:00	Bity w/calf	F	Bity-female	Yes	5	7	7	7	TRA	TRA	Yes	Impact	7	Yes	DI	TR
2014-07-27	Dolphin Bay	17	11:10:00	Bity w/calf	F	Bity-female	Yes	6	7	7	7	TRA	TRA	Yes	Impact	7	Yes	DI	ID
2014-07-27	Dolphin Bay	17	11:13:00	Bity w/calf	F	Bity-female	Yes	7	8	9	8	TRA	TRA	Yes	Impact	5	Yes	DI	TR
2014-07-27	Dolphin Bay	17	11:16:00	Bity w/calf	F	Bity-female	Yes	8	8	9	8	TRA	TRA	Yes	Impact	5	Yes	DI	TR
2014-07-27	Dolphin Bay	17	11:19:00	Bity w/calf	F	Bity-female	Yes	9	8	9	8	TRA	TRA	Yes	Impact	5	Yes	DI	TR
2014-08-04	Dolphin Bay	18	09:13:00	NEED TO ID-Triangular, tail scars	U	Triangular, tail scars-need to ID	No	1	2	2	2	FOR	FOR	No	control	0
2014-08-04	Dolphin Bay	18	09:16:00	NEED TO ID-Triangular, tail scars	U	Triangular, tail scars-need to ID	No	2	2	2	2	FOR	FOR	No	control	0
2014-08-04	Dolphin Bay	18	09:19:00	NEED TO ID-Triangular, tail scars	U	Triangular, tail scars-need to ID	No	3	2	2	2	FOR	TRA	No	control	0
2014-08-04	Dolphin Bay	18	09:22:00	NEED TO ID-Triangular, tail scars	U	Triangular, tail scars-need to ID	No	4	2	2	2	TRA	TRA	No	control	0
2014-08-04	Dolphin Bay	18	09:25:00	NEED TO ID-Triangular, tail scars	U	Triangular, tail scars-need to ID	No	5	2	2	2	TRA	TRA	No	control	0
2014-08-04	Dolphin Bay	18	09:28:00	NEED TO ID-Triangular, tail scars	U	Triangular, tail scars-need to ID	No	6	MISS	MISS	MISS	FOR	FOR	No	control	0
2014-08-04	Dolphin Bay	18	09:31:00	NEED TO ID-Triangular, tail scars	U	Triangular, tail scars-need to ID	No	7	2	2	2	FOR	FOR	No	control	0
2014-08-04	Dolphin Bay	18	09:34:00	NEED TO ID-Triangular, tail scars	U	Triangular, tail scars-need to ID	No	8	2	2	2	FOR	TRA	No	control	0
2014-08-04	Dolphin Bay	18	09:37:00	NEED TO ID-Triangular, tail scars	U	Triangular, tail scars-need to ID	No	9	2	2	2	TRA	TRA	No	control	0
2014-08-04	Dolphin Bay	18	09:40:00	NEED TO ID-Triangular, tail scars	U	Triangular, tail scars-need to ID	No	10	2	2	2	TRA	FOR	No	control	0
2014-08-04	Dolphin Bay	18	09:43:00	NEED TO ID-Triangular, tail scars	U	Triangular, tail scars-need to ID	No	11	2	2	2	FOR	TRA	No	control	0
2014-08-04	Dolphin Bay	18	09:46:00	NEED TO ID-Triangular, tail scars	U	Triangular, tail scars-need to ID	No	12	2	2	2	TRA	FOR	No	control	0
2014-08-04	Dolphin Bay	18	09:49:00	NEED TO ID-Triangular, tail scars	U	Triangular, tail scars-need to ID	No	13	2	2	2	FOR	FOR	No	control	0
2014-08-04	Dolphin Bay	18	09:52:00	NEED TO ID-Triangular, tail scars	U	Triangular, tail scars-need to ID	No	14	2	2	2	FOR	FOR	No	control	0
2014-08-04	Dolphin Bay	18	09:55:00	NEED TO ID-Triangular, tail scars	U	Triangular, tail scars-need to ID	No	15	2	2	2	FOR	FOR	No	control	0
2014-08-04	Dolphin Bay	18	09:58:00	NEED TO ID-Triangular, tail scars	U	Triangular, tail scars-need to ID	No	16	2	2	2	FOR	FOR	No	control	0
2014-08-04	Dolphin Bay	18	10:01:00	NEED TO ID-Triangular, tail scars	U	Triangular, tail scars-need to ID	No	17	2	2	2	FOR	FOR	No	control	0
2014-08-04	Dolphin Bay	18	10:04:00	NEED TO ID-Triangular, tail scars	U	Triangular, tail scars-need to ID	No	18	2	2	2	FOR	FOR	No	control	0
2014-08-04	Dolphin Bay	18	10:07:00	NEED TO ID-Triangular, tail scars	U	Triangular, tail scars-need to ID	No	19	2	2	2	FOR	FOR	No	control	0
2014-08-04	Dolphin Bay	18	10:10:00	NEED TO ID-Triangular, tail scars	U	Triangular, tail scars-need to ID	No	20	2	2	2	FOR	FOR	No	control	0
2014-08-04	Dolphin Bay	18	10:13:00	NEED TO ID-Triangular, tail scars	U	Triangular, tail scars-need to ID	No	21	2	2	2	FOR	FOR	No	control	0
2014-08-08	Dolphin Bay	19	10:29:00	Bilbo	U	Top of dorsal missing-possible female	No	1	5	8	6	TRA	TRA	Yes	impact	6	Yes	DI	TR
2014-08-08	Dolphin Bay	19	10:32:00	Bilbo	U	Top of dorsal missing	No	2	5	8	6	TRA	TRA	Yes	impact	7	Yes	DI	TR
2014-08-08	Dolphin Bay	19	10:35:00	Bilbo	U	Top of dorsal missing	No	3	6	8	7	TRA	TRA	Yes	impact	7	Yes	DI	TR
2014-08-08	Dolphin Bay	19	10:38:00	Bilbo	U	Top of dorsal missing	No	4	5	8	7	TRA	TRA	Yes	impact	5	Yes	DI	TR
2014-08-08	Dolphin Bay	19	10:41:00	Bilbo	U	Top of dorsal missing	No	5	5	8	7	TRA	UNKNOWN	Yes	impact	6	Yes	DI	TR
2014-08-08	Dolphin Bay	19	10:44:00	Bilbo	U	Top of dorsal missing	No	6	5	8	7	UNKNOWN	UNKNOWN	Yes	impact	10	Yes	DI	TR
2014-08-08	Dolphin Bay	19	10:47:00	Bilbo	U	Top of dorsal missing	No	7	5	8	7	UNKNOWN	TRA	Yes	impact	10	Yes	DI	TR
2014-08-08	Dolphin Bay	19	10:50:00	Bilbo	U	Top of dorsal missing	No	8	6	7	7	TRA	UNKNOWN	Yes	impact	8	Yes	DI	TR
2014-08-08	Dolphin Bay	19	10:53:00	Bilbo	U	Top of dorsal missing	No	9	6	8	7	UNKNOWN	UNKNOWN	Yes	impact	8	Yes	DI	ID
2014-08-08	Dolphin Bay	19	10:56:00	Bilbo	U	Top of dorsal missing	No	10	6	8	7	UNKNOWN	TRA	Yes	impact	7	Yes	DI	ID
2014-08-08	Dolphin Bay	19	10:59:00	Bilbo	U	Top of dorsal missing	No	11	6	8	7	TRA	TRA	Yes	impact	6	Yes	DI	TR
2014-08-08	Dolphin Bay	19	11:02:00	Bilbo	U	Top of dorsal missing	No	12	6	8	7	TRA	TRA	Yes	impact	6	Yes	DI	TR
2014-08-08	Dolphin Bay	19	11:05:00	Bilbo	U	Top of dorsal missing	No	13	6	8	7	TRA	TRA	Yes	impact	6	No	DI	ID
2014-08-08	Dolphin Bay	19	11:08:00	Bilbo	U	Top of dorsal missing	No	14	6	8	7	TRA	UNKNOWN	Yes	impact	4	No	DI	ID
2014-08-08	Dolphin Bay	19	11:11:00	Bilbo	U	Top of dorsal missing	No	15	6	8	7	UNKNOWN	UNKNOWN	No	transition	0
2014-08-08	Dolphin Bay	19	11:14:00	Bilbo	U	Top of dorsal missing	No	16	6	8	7	UNKNOWN	UNKNOWN	No	control	0
2014-08-08	Dolphin Bay	19	11:17:00	Bilbo	U	Top of dorsal missing	No	17	6	8	7	UNKNOWN	TRA	No	control	0
2014-08-08	Dolphin Bay	19	11:20:00	Bilbo	U	Top of dorsal missing	No	18	6	8	7	TRA	MISS	Yes	impact	1	Yes	DI	TR
2014-08-08	Dolphin Bay	19	11:23:00	Bilbo	U	Top of dorsal missing	No	19	6	8	7	MISS	MISS	Yes	impact	1	Yes	DI	TR
2014-08-08	Dolphin Bay	19	11:26:00	Bilbo	U	Top of dorsal missing	No	20	6	8	7	MISS	MISS	Yes	impact	1	Yes	DI	TR
2014-08-08	Dolphin Bay	19	11:29:00	Bilbo	U	Top of dorsal missing	No	21	10	12	11	MISS	BLANK	Yes	impact	1	Yes	DI	TR
2014-08-08	Dolphin Bay	20	12:10:00	Plinia	F	Jagged dorsal-possible allomother of YOY	No	1	5	6	5	TRA	TRA	No	control	0
2014-08-08	Dolphin Bay	20	12:13:00	Plinia	F	Jagged dorsal-possible allomother of YOY	No	2	5	6	5	TRA	UNKNOWN	No	control	0
2014-08-08	Dolphin Bay	20	12:16:00	Plinia	F	Jagged dorsal-possible allomother of YOY	No	3	5	6	5	UNKNOWN	UNKNOWN	No	control	0
2014-08-08	Dolphin Bay	20	12:19:00	Plinia	F	Jagged dorsal-possible allomother of YOY	No	4	5	6	5	UNKNOWN	TRA	No	control	0
2014-08-08	Dolphin Bay	20	12:22:00	Plinia	F	Jagged dorsal-possible allomother of YOY	No	5	5	6	5	TRA	TRA	No	control	0
2014-08-08	Dolphin Bay	20	12:25:00	Plinia	F	Jagged dorsal-possible allomother of YOY	No	6	5	6	5	TRA	TRA	No	control	0
2014-08-08	Dolphin Bay	20	12:18:00	Plinia	F	Jagged dorsal-possible allomother of YOY	No	7	5	6	5	TRA	TRA	No	control	0
2014-08-09	Dolphin Bay	21	09:04:00	Chiriqui w YOY	F	Missing tip of dorsal-probable mother of YOY-probable female	No	1	4	6	4	FOR	FOR	No	control	0
2014-08-09	Dolphin Bay	21	09:07:00	Chiriqui w YOY	F	Missing tip of dorsal-probable mother of YOY-probable female	No	2	4	6	4	FOR	FOR	No	control	0
2014-08-09	Dolphin Bay	21	09:10:00	Chiriqui w YOY	F	Missing tip of dorsal-probable mother of YOY-probable female	No	3	4	6	5	FOR	FOR	No	control	0
2014-08-09	Dolphin Bay	21	09:13:00	Chiriqui w YOY	F	Missing tip of dorsal-probable mother of YOY-probable female	No	4	4	6	5	FOR	TRA	No	control	0
2014-08-09	Dolphin Bay	21	09:16:00	Chiriqui w YOY	F	Missing tip of dorsal-probable mother of YOY-probable female	No	5	6	8	7	TRA	FOR	No	control	0
2014-08-09	Dolphin Bay	21	09:19:00	Chiriqui w YOY	F	Missing tip of dorsal-probable mother of YOY-probable female	No	6	6	8	7	FOR	TRA	No	control	0
2014-08-09	Dolphin Bay	21	09:22:00	Chiriqui w YOY	F	Missing tip of dorsal-probable mother of YOY-probable female	No	7	6	8	7	TRA	TRA	Yes	impact	1	Yes	PAS	ID
2014-08-09	Dolphin Bay	21	09:25:00	Chiriqui w YOY	F	Missing tip of dorsal-probable mother of YOY-probable female	No	8	6	8	7	TRA	TRA	Yes	impact	1	Yes	PAS	ID
2014-08-09	Dolphin Bay	21	09:28:00	Chiriqui w YOY	F	Missing tip of dorsal-probable mother of YOY-probable female	No	9	5	7	6	TRA	TRA	Yes	impact	1	Yes	PAS	ID
2014-08-09	Dolphin Bay	21	09:31:00	Chiriqui w YOY	F	Missing tip of dorsal-probable mother of YOY-probable female	No	10	4	6	4	TRA	FOR	No	transition	0
2014-08-09	Dolphin Bay	21	09:34:00	Chiriqui w YOY	F	Missing tip of dorsal-probable mother of YOY-probable female	No	11	4	6	4	FOR	FOR	No	control	0
2014-08-09	Dolphin Bay	21	09:37:00	Chiriqui w YOY	F	Missing tip of dorsal-probable mother of YOY-probable female	No	12	4	6	5	FOR	FOR	Yes	impact	1	Yes	PAS	ID
2014-08-09	Dolphin Bay	21	09:40:00	Chiriqui w YOY	F	Missing tip of dorsal-probable mother of YOY-probable female	No	13	4	5	4	FOR	FOR	Yes	impact	2	Yes	PAS	ID
2014-08-09	Dolphin Bay	21	09:43:00	Chiriqui w YOY	F	Missing tip of dorsal-probable mother of YOY-probable female	No	14	4	5	4	FOR	TRA	Yes	impact	2	Yes	PAS	ID
2014-08-09	Dolphin Bay	21	09:46:00	Chiriqui w YOY	F	Missing tip of dorsal-probable mother of YOY-probable female	No	15	7	8	7	TRA	TRA	Yes	impact	2	Yes	DI	TR
2014-08-09	Dolphin Bay	21	09:49:00	Chiriqui w YOY	F	Missing tip of dorsal-probable mother of YOY-probable female	No	16	7	8	7	TRA	TRA	Yes	impact	2	Yes	DI	TR
2014-08-09	Dolphin Bay	21	09:52:00	Chiriqui w YOY	F	Missing tip of dorsal-probable mother of YOY-probable female	No	17	7	8	7	TRA	TRA	Yes	impact	1	Yes	DI	TR
2014-08-09	Dolphin Bay	21	09:55:00	Chiriqui w YOY	F	Missing tip of dorsal-probable mother of YOY-probable female	No	18	7	8	7	TRA	TRA	No	transition	0
2014-08-09	Dolphin Bay	21	09:58:00	Chiriqui w YOY	F	Missing tip of dorsal-probable mother of YOY-probable female	No	19	6	8	6	TRA	UNKNOWN	No	control	0
2014-08-09	Dolphin Bay	21	10:01:00	Chiriqui w YOY	F	Missing tip of dorsal-probable mother of YOY-probable female	No	20	6	7	6	UNKNOWN	UNKNOWN	No	control	0
2014-08-09	Dolphin Bay	21	10:04:00	Chiriqui w YOY	F	Missing tip of dorsal-probable mother of YOY-probable female	No	21	6	7	6	UNKNOWN	BLANK	No	control	0
2014-08-09	Dolphin Bay	21	10:26:00	Chiriqui w YOY	F	Missing tip of dorsal-probable mother of YOY-probable female	No	1	8	10	8	TRA	TRA	Yes	impact	16	Yes	DI	TR
2014-08-09	Dolphin Bay	21	10:29:00	Chiriqui w YOY	F	Missing tip of dorsal-probable mother of YOY-probable female	No	2	8	10	8	TRA	TRA	Yes	impact	14	Yes	DI	TR
2014-08-09	Dolphin Bay	21	10:32:00	Chiriqui w YOY	F	Missing tip of dorsal-probable mother of YOY-probable female	No	3	8	10	8	TRA	TRA	Yes	impact	18	Yes	DI	TR
2014-08-09	Dolphin Bay	21	10:35:00	Chiriqui w YOY	F	Missing tip of dorsal-probable mother of YOY-probable female	No	4	8	10	8	TRA	TRA	Yes	impact	16	Yes	DI	TR
2014-08-09	Dolphin Bay	21	10:38:00	Chiriqui w YOY	F	Missing tip of dorsal-probable mother of YOY-probable female	No	5	8	10	8	TRA	TRA	Yes	impact	13	Yes	DI	TR
2014-08-09	Dolphin Bay	22	10:54:00	Possible Cunita 3	U	Top nick on dorsal	No	1	5	7	6	SOC	FOR	No	control	0
2014-08-09	Dolphin Bay	22	10:57:00	Possible Cunita 3	U	Top nick on dorsal	No	2	5	6	5	FOR	TRA	Yes	impact	1	Yes	DI	ID
2014-08-09	Dolphin Bay	22	11:00:00	Possible Cunita 3	U	Top nick on dorsal	No	3	5	6	5	TRA	UNKNOWN	Yes	transition	1	Yes	DI	TR
2014-08-09	Dolphin Bay	22	11:03:00	Possible Cunita 3	U	Top nick on dorsal	No	4	5	6	5	UNKNOWN	TRA	Yes	impact	1	Yes	DI	ID
2014-08-09	Dolphin Bay	22	11:06:00	Possible Cunita 3	U	Top nick on dorsal	No	5	5	6	5	TRA	TRA	Yes	impact	1	Yes	DI	ID
2014-08-09	Dolphin Bay	22	11:09:00	Possible Cunita 3	U	Top nick on dorsal	No	6	5	6	5	TRA	RES	No	transition	0
2014-08-09	Dolphin Bay	22	11:12:00	Possible Cunita 3	U	Top nick on dorsal	No	7	5	6	5	RES	RES	No	control	0
2014-08-09	Dolphin Bay	22	11:15:00	Possible Cunita 3	U	Top nick on dorsal	No	8	4	5	5	RES	RES	No	control	0
2014-08-09	Dolphin Bay	22	11:18:00	Possible Cunita 3	U	Top nick on dorsal	No	9	2	5	5	RES	RES	No	control	0
2014-08-09	Dolphin Bay	22	11:21:00	Possible Cunita 3	U	Top nick on dorsal	No	10	2	4	3	RES	TRA	No	control	0
2014-08-09	Dolphin Bay	22	11:24:00	Possible Cunita 3	U	Top nick on dorsal	No	11	2	2	2	TRA	FOR	No	control	0
2014-08-09	Dolphin Bay	22	11:27:00	Possible Cunita 3	U	Top nick on dorsal	No	12	4	5	4	FOR	TRA	Yes	impact	3	Yes	IN	ID
2014-08-09	Dolphin Bay	22	11:30:00	Possible Cunita 3	U	Top nick on dorsal	No	13	6	8	7	TRA	UNKNOWN	Yes	impact	1	Yes	DI	CIR
2014-08-09	Dolphin Bay	22	11:33:00	Possible Cunita 3	U	Top nick on dorsal	No	14	10	12	10	UNKNOWN	UNKNOWN	Yes	impact	1	Yes	PAS	ID
2014-08-09	Dolphin Bay	22	11:36:00	Possible Cunita 3	U	Top nick on dorsal	No	15	10	10	10	UNKNOWN	UNKNOWN	Yes	impact	1	Yes	PAS	ID
2014-08-09	Dolphin Bay	22	11:39:00	Possible Cunita 3	U	Top nick on dorsal	No	16	6	8	7	UNKNOWN	UNKNOWN	Yes	impact	1	Yes	PAS	ID
2014-08-09	Dolphin Bay	22	11:42:00	Possible Cunita 3	U	Top nick on dorsal	No	17	6	8	7	UNKNOWN	RES	Yes	impact	2	Yes	DI	TR
2014-08-09	Dolphin Bay	22	11:45:00	Possible Cunita 3	U	Top nick on dorsal	No	18	6	8	7	RES	RES	Yes	impact	2	Yes	PAS	ID
2014-08-09	Dolphin Bay	22	11:48:00	Possible Cunita 3	U	Top nick on dorsal	No	19	6	8	7	RES	RES	Yes	impact	2	Yes	DI	TR
2014-08-09	Dolphin Bay	22	11:51:00	Possible Cunita 3	U	Top nick on dorsal	No	20	6	8	7	RES	RES	No	transition	0
2014-08-09	Dolphin Bay	22	11:54:00	Possible Cunita 3	U	Top nick on dorsal	No	21	6	8	7	RES	BLANK	Yes	impact	1	No	PAS	ID
2014-08-14	Bocas Torito	23	08:51:00	Possible Cole	F	Lighter color, clean dorsal-with juvenile-probable female	Yes	1	2	4	2	FOR	FOR	No	Control	0	N/A	N/A	N/A
2014-08-14	Bocas Torito	23	08:54:00	Possible Cole	F	Lighter color, clean dorsal-with juvenile-probable female	Yes	2	2	4	2	FOR	FOR	No	Control	0	N/A	N/A	N/A
2014-08-14	Bocas Torito	23	08:57:00	Possible Cole	F	Lighter color, clean dorsal-with juvenile-probable female	Yes	3	2	2	2	FOR	TRA	No	Control	0	N/A	N/A	N/A
2014-08-14	Bocas Torito	23	09:00:00	Possible Cole	F	Lighter color, clean dorsal-with juvenile-probable female	Yes	4	2	2	2	TRA	TRA	No	Control	0	N/A	N/A	N/A
2014-08-14	Bocas Torito	23	09:03:00	Possible Cole	F	Lighter color, clean dorsal-with juvenile-probable female	Yes	5	2	2	2	TRA	FOR	No	Control	0	N/A	N/A	N/A
2014-08-14	Bocas Torito	23	09:06:00	Possible Cole	F	Lighter color, clean dorsal-with juvenile-probable female	Yes	6	2	2	2	FOR	FOR	No	Control	0	N/A	N/A	N/A
2014-08-14	Bocas Torito	23	09:09:00	Possible Cole	F	Lighter color, clean dorsal-with juvenile-probable female	Yes	7	2	2	2	FOR	FOR	No	Control	0	N/A	N/A	N/A
2014-08-14	Bocas Torito	23	09:12:00	Possible Cole	F	Lighter color, clean dorsal-with juvenile-probable female	Yes	8	2	2	2	FOR	FOR	No	Control	0	N/A	N/A	N/A
2014-08-14	Bocas Torito	23	09:15:00	Possible Cole	F	Lighter color, clean dorsal-with juvenile-probable female	Yes	9	2	2	2	FOR	TRA	No	Control	0	N/A	N/A	N/A
2014-08-14	Bocas Torito	23	09:18:00	Possible Cole	F	Lighter color, clean dorsal-with juvenile-probable female	Yes	10	2	2	2	TRA	FOR	No	Control	0	N/A	N/A	N/A
2014-08-14	Bocas Torito	23	09:21:00	Possible Cole	F	Lighter color, clean dorsal-with juvenile-probable female	Yes	11	2	2	2	FOR	FOR	No	Control	0	N/A	N/A	N/A
2014-08-14	Bocas Torito	23	09:24:00	Possible Cole	F	Lighter color, clean dorsal-with juvenile-probable female	Yes	12	2	2	2	FOR	FOR	Yes	Impact	1	Yes	DI	TR
2014-08-14	Bocas Torito	23	09:27:00	Possible Cole	F	Lighter color, clean dorsal-with juvenile-probable female	Yes	13	2	2	2	FOR	TRA	Yes	Impact	1	Yes	PAS	ID
2014-08-14	Bocas Torito	23	09:30:00	Possible Cole	F	Lighter color, clean dorsal-with juvenile-probable female	Yes	14	2	2	2	TRA	FOR	Yes	Impact	1	Yes	PAS	ID
2014-08-14	Bocas Torito	23	09:33:00	Possible Cole	F	Lighter color, clean dorsal-with juvenile-probable female	Yes	15	2	2	2	FOR	FOR	Yes	Impact	1	Yes	PAS	ID
2014-08-14	Bocas Torito	23	09:36:00	Possible Cole	F	Lighter color, clean dorsal-with juvenile-probable female	Yes	16	2	2	2	FOR	TRA	Yes	Impact	1	Yes	PAS	ID
2014-08-14	Bocas Torito	23	09:39:00	Possible Cole	F	Lighter color, clean dorsal-with juvenile-probable female	Yes	17	2	2	2	TRA	TRA	Yes	Impact	1	No	PAS	ID
2014-08-14	Bocas Torito	23	09:42:00	Possible Cole	F	Lighter color, clean dorsal-with juvenile-probable female	Yes	18	2	2	2	TRA	FOR	Yes	Impact	1	Yes	PAS	ID
2014-08-14	Bocas Torito	23	09:45:00	Possible Cole	F	Lighter color, clean dorsal-with juvenile-probable female	Yes	19	2	2	2	FOR	FOR	Yes	Impact	1	Yes	PAS	ID
2014-08-14	Bocas Torito	23	09:48:00	Possible Cole	F	Lighter color, clean dorsal-with juvenile-probable female	Yes	20	2	2	2	FOR	TRA	Yes	Impact	1	Yes	PAS	ID
2014-08-14	Bocas Torito	23	09:51:00	Possible Cole	F	Lighter color, clean dorsal-with juvenile-probable female	Yes	21	2	2	2	TRA	TRA	Yes	Impact	1	No	PAS	ID
2014-08-14	Bocas Torito	25	10:05:00	Possible Cole	F	Lighter color, clean dorsal-with juvenile-probable female	Yes	1	2	2	2	TRA	FOR	Yes	Impact	5	No	IN	ID
2014-08-14	Bocas Torito	25	10:08:00	Possible Cole	F	Lighter color, clean dorsal-with juvenile-probable female	Yes	2	2	2	2	FOR	FOR	Yes	Impact	5	Yes	DI	TR
2014-08-14	Bocas Torito	25	10:11:00	Possible Cole	F	Lighter color, clean dorsal-with juvenile-probable female	Yes	3	2	2	2	FOR	FOR	Yes	Impact	5	Yes	DI	TR
2014-08-14	Bocas Torito	25	10:14:00	Possible Cole	F	Lighter color, clean dorsal-with juvenile-probable female	Yes	4	2	2	2	FOR	TRA	Yes	Impact	5	Yes	DI	TR
2014-08-14	Bocas Torito	25	10:17:00	Possible Cole	F	Lighter color, clean dorsal-with juvenile-probable female	Yes	5	2	2	2	TRA	TRA	Yes	Impact	6	Yes	DI	TR
2014-08-14	Bocas Torito	25	10:20:00	Possible Cole	F	Lighter color, clean dorsal-with juvenile-probable female	Yes	6	2	2	2	TRA	TRA	Yes	Impact	5	Yes	DI	PT
2014-08-14	Bocas Torito	25	10:23:00	Possible Cole	F	Lighter color, clean dorsal-with juvenile-probable female	Yes	7	2	2	2	TRA	TRA	Yes	Impact	5	Yes	DI	TR
2014-08-14	Bocas Torito	25	10:26:00	Possible Cole	F	Lighter color, clean dorsal-with juvenile-probable female	Yes	8	2	2	2	TRA	TRA	Yes	Impact	5	Yes	DI	TR
2014-08-14	Bocas Torito	25	10:29:00	Possible Cole	F	Lighter color, clean dorsal-with juvenile-probable female	Yes	9	2	2	2	TRA	TRA	Yes	Impact	6	Yes	DI	TR
2014-08-14	Bocas Torito	25	10:32:00	Possible Cole	F	Lighter color, clean dorsal-with juvenile-probable female	Yes	10	2	2	2	TRA	TRA	Yes	Impact	5	Yes	DI	TR
2014-08-14	Bocas Torito	25	10:35:00	Possible Cole	F	Lighter color, clean dorsal-with juvenile-probable female	Yes	11	2	2	2	TRA	TRA	Yes	Impact	8	Yes	DI	TR
2014-08-14	Bocas Torito	25	10:38:00	Possible Cole	F	Lighter color, clean dorsal-with juvenile-probable female	Yes	12	2	2	2	TRA	RES	Yes	Impact	9	Yes	DI	TR
2014-08-14	Bocas Torito	25	10:41:00	Possible Cole	F	Lighter color, clean dorsal-with juvenile-probable female	Yes	13	2	2	2	RES	RES	Yes	Impact	12	Yes	DI	TR
2014-08-14	Bocas Torito	25	10:44:00	Possible Cole	F	Lighter color, clean dorsal-with juvenile-probable female	Yes	14	2	2	2	RES	TRA	Yes	Impact	12	Yes	DI	TR
2014-08-14	Bocas Torito	25	10:47:00	Possible Cole	F	Lighter color, clean dorsal-with juvenile-probable female	Yes	15	2	2	2	TRA	TRA	Yes	Impact	11	Yes	DI	TR
2014-08-14	Bocas Torito	25	10:50:00	Possible Cole	F	Lighter color, clean dorsal-with juvenile-probable female	Yes	16	2	2	2	TRA	TRA	Yes	Impact	11	Yes	DI	TR
2014-08-14	Bocas Torito	25	10:53:00	Possible Cole	F	Lighter color, clean dorsal-with juvenile-probable female	Yes	17	2	2	2	TRA	TRA	Yes	Impact	11	Yes	DI	TR
2014-08-14	Bocas Torito	25	10:56:00	Possible Cole	F	Lighter color, clean dorsal-with juvenile-probable female	Yes	18	2	2	2	TRA	TRA	Yes	Impact	9	Yes	DI	TR
2014-08-14	Bocas Torito	25	10:59:00	Possible Cole	F	Lighter color, clean dorsal-with juvenile-probable female	Yes	19	2	2	2	TRA	TRA	Yes	Impact	9	Yes	DI	TR
2014-08-14	Bocas Torito	25	11:02:00	Possible Cole	F	Lighter color, clean dorsal-with juvenile-probable female	Yes	20	2	2	2	TRA	TRA	Yes	Impact	9	Yes	DI	TR
2014-08-14	Bocas Torito	25	11:05:00	Possible Cole	F	Lighter color, clean dorsal-with juvenile-probable female	Yes	21	2	2	2	TRA	TRA	Yes	Impact	3	Yes	DI	TR
2014-08-14	Shark Hole	26	11:46:00	Chiriqui w YOY	F	Missing tip of dorsal-probable mother of YOY-probable female	No	1	3	6	5	FOR	FOR	No	control	0
2014-08-14	Shark Hole	26	11:49:00	Chiriqui w YOY	F	Missing tip of dorsal-probable mother of YOY-probable female	No	2	4	6	5	FOR	FOR	No	control	0
2014-08-14	Shark Hole	26	11:52:00	Chiriqui w YOY	F	Missing tip of dorsal-probable mother of YOY-probable female	No	3	4	6	5	FOR	FOR	No	control	0
2014-08-14	Shark Hole	26	11:55:00	Chiriqui w YOY	F	Missing tip of dorsal-probable mother of YOY-probable female	No	4	4	6	5	FOR	FOR	No	control	0
2014-08-14	Shark Hole	26	11:58:00	Chiriqui w YOY	F	Missing tip of dorsal-probable mother of YOY-probable female	No	5	4	6	5	FOR	FOR	No	control	0
2014-08-14	Shark Hole	26	12:01:00	Chiriqui w YOY	F	Missing tip of dorsal-probable mother of YOY-probable female	No	6	4	6	5	FOR	FOR	No	control	0
2014-08-14	Shark Hole	26	12:04:00	Chiriqui w YOY	F	Missing tip of dorsal-probable mother of YOY-probable female	No	7	2	4	2	FOR	FOR	No	control	0
2014-08-14	Shark Hole	26	12:07:00	Chiriqui w YOY	F	Missing tip of dorsal-probable mother of YOY-probable female	No	8	2	4	2	FOR	FOR	No	control	0
2014-08-14	Shark Hole	26	12:10:00	Chiriqui w YOY	F	Missing tip of dorsal-probable mother of YOY-probable female	No	9	2	2	2	FOR	FOR	No	control	0
2014-08-14	Shark Hole	26	12:13:00	Chiriqui w YOY	F	Missing tip of dorsal-probable mother of YOY-probable female	No	10	2	2	2	FOR	FOR	No	control	0
2014-08-14	Shark Hole	26	12:16:00	Chiriqui w YOY	F	Missing tip of dorsal-probable mother of YOY-probable female	No	11	2	2	2	FOR	FOR	No	control	0
2014-08-14	Shark Hole	26	12:19:00	Chiriqui w YOY	F	Missing tip of dorsal-probable mother of YOY-probable female	No	12	2	2	2	FOR	FOR	No	control	0
2014-08-14	Shark Hole	26	12:22:00	Chiriqui w YOY	F	Missing tip of dorsal-probable mother of YOY-probable female	No	13	2	2	2	FOR	FOR	No	control	0
2014-08-14	Shark Hole	26	12:25:00	Chiriqui w YOY	F	Missing tip of dorsal-probable mother of YOY-probable female	No	14	2	2	2	FOR	FOR	No	control	0
2014-08-14	Shark Hole	26	12:28:00	Chiriqui w YOY	F	Missing tip of dorsal-probable mother of YOY-probable female	No	15	2	2	2	FOR	FOR	No	control	0
2014-08-15	Tierra Oscura/ Dolphin Bay	27	10:33:00	NEED TO ID-Tall, slim dorsal w serrated trailing edge	U	Tall, slim dorsal w serrated trailing edge	No	1	3	3	3	FOR	TRA	No	control	0
2014-08-15	Tierra Oscura/ Dolphin Bay	27	10:36:00	NEED TO ID-Tall, slim dorsal w serrated trailing edge	U	Tall, slim dorsal w serrated trailing edge	No	2	3	3	3	TRA	FOR	No	control	0
2014-08-15	Tierra Oscura/ Dolphin Bay	27	10:39:00	NEED TO ID-Tall, slim dorsal w serrated trailing edge	U	Tall, slim dorsal w serrated trailing edge	No	3	3	3	3	FOR	FOR	No	control	0
2014-08-15	Tierra Oscura/ Dolphin Bay	27	10:42:00	NEED TO ID-Tall, slim dorsal w serrated trailing edge	U	Tall, slim dorsal w serrated trailing edge	No	4	3	3	3	FOR	FOR	No	control	0
2014-08-15	Tierra Oscura/ Dolphin Bay	27	10:45:00	NEED TO ID-Tall, slim dorsal w serrated trailing edge	U	Tall, slim dorsal w serrated trailing edge	No	5	3	3	3	FOR	FOR	No	control	0
2014-08-15	Tierra Oscura/ Dolphin Bay	27	10:48:00	NEED TO ID-Tall, slim dorsal w serrated trailing edge	U	Tall, slim dorsal w serrated trailing edge	No	6	3	3	3	FOR	FOR	No	control	0
2014-08-15	Tierra Oscura/ Dolphin Bay	27	10:51:00	NEED TO ID-Tall, slim dorsal w serrated trailing edge	U	Tall, slim dorsal w serrated trailing edge	No	7	3	3	3	FOR	FOR	No	control	0
2014-08-15	Tierra Oscura/ Dolphin Bay	27	10:54:00	NEED TO ID-Tall, slim dorsal w serrated trailing edge	U	Tall, slim dorsal w serrated trailing edge	No	8	3	3	3	FOR	TRA	No	control	0
2014-08-15	Tierra Oscura/ Dolphin Bay	27	10:57:00	NEED TO ID-Tall, slim dorsal w serrated trailing edge	U	Tall, slim dorsal w serrated trailing edge	No	9	3	3	3	TRA	FOR	No	control	0
2014-08-15	Tierra Oscura/ Dolphin Bay	27	11:00:00	NEED TO ID-Tall, slim dorsal w serrated trailing edge	U	Tall, slim dorsal w serrated trailing edge	No	10	3	3	3	FOR	FOR	No	control	0
2014-08-15	Tierra Oscura/ Dolphin Bay	27	11:03:00	NEED TO ID-Tall, slim dorsal w serrated trailing edge	U	Tall, slim dorsal w serrated trailing edge	No	11	3	3	3	FOR	TRA	No	control	0
2014-08-15	Tierra Oscura/ Dolphin Bay	27	11:06:00	NEED TO ID-Tall, slim dorsal w serrated trailing edge	U	Tall, slim dorsal w serrated trailing edge	No	12	3	3	3	TRA	FOR	No	control	0
2014-08-15	Tierra Oscura/ Dolphin Bay	27	11:09:00	NEED TO ID-Tall, slim dorsal w serrated trailing edge	U	Tall, slim dorsal w serrated trailing edge	No	13	3	3	3	FOR	FOR	No	control	0
2014-08-15	Tierra Oscura/ Dolphin Bay	27	11:12:00	NEED TO ID-Tall, slim dorsal w serrated trailing edge	U	Tall, slim dorsal w serrated trailing edge	No	14	3	3	3	FOR	TRA	No	control	0
2014-08-15	Tierra Oscura/ Dolphin Bay	27	11:15:00	NEED TO ID-Tall, slim dorsal w serrated trailing edge	U	Tall, slim dorsal w serrated trailing edge	No	15	3	3	3	TRA	TRA	No	control	0
2014-08-15	Tierra Oscura/ Dolphin Bay	27	11:18:00	NEED TO ID-Tall, slim dorsal w serrated trailing edge	U	Tall, slim dorsal w serrated trailing edge	No	16	3	3	3	TRA	TRA	No	control	0
2014-08-15	Tierra Oscura/ Dolphin Bay	27	11:21:00	NEED TO ID-Tall, slim dorsal w serrated trailing edge	U	Tall, slim dorsal w serrated trailing edge	No	17	3	3	3	TRA	TRA	No	control	0
2014-08-15	Tierra Oscura/ Dolphin Bay	27	11:24:00	NEED TO ID-Tall, slim dorsal w serrated trailing edge	U	Tall, slim dorsal w serrated trailing edge	No	18	3	3	3	TRA	FOR	Yes	impact	1	Yes	PAS	TR
2014-08-15	Tierra Oscura/ Dolphin Bay	27	11:27:00	NEED TO ID-Tall, slim dorsal w serrated trailing edge	U	Tall, slim dorsal w serrated trailing edge	No	19	3	3	3	FOR	FOR	Yes	impact	1	Yes	DI	TR
2014-08-15	Tierra Oscura/ Dolphin Bay	27	11:30:00	NEED TO ID-Tall, slim dorsal w serrated trailing edge	U	Tall, slim dorsal w serrated trailing edge	No	20	3	3	3	FOR	FOR	Yes	impact	1	Yes	DI	TR
2014-08-15	Tierra Oscura/ Dolphin Bay	27	11:33:00	NEED TO ID-Tall, slim dorsal w serrated trailing edge	U	Tall, slim dorsal w serrated trailing edge	No	21	3	3	3	FOR	FOR	Yes	impact	1	Yes	DI	TR
2014-08-15	Tierra Oscura/ Dolphin Bay	28	10:33:00	NEED TO ID-Prominent notch at base of dorsal fin	U	Prominent notch at base of dorsal fin	No	1	3	3	3	FOR	TRA	No	control	0
2014-08-15	Tierra Oscura/ Dolphin Bay	28	10:36:00	NEED TO ID-Prominent notch at base of dorsal fin	U	Prominent notch at base of dorsal fin	No	2	3	3	3	TRA	FOR	No	control	0
2014-08-15	Tierra Oscura/ Dolphin Bay	28	10:39:00	NEED TO ID-Prominent notch at base of dorsal fin	U	Prominent notch at base of dorsal fin	No	3	3	3	3	FOR	FOR	No	control	0
2014-08-15	Tierra Oscura/ Dolphin Bay	28	10:42:00	NEED TO ID-Prominent notch at base of dorsal fin	U	Prominent notch at base of dorsal fin	No	4	3	3	3	FOR	FOR	No	control	0
2014-08-15	Tierra Oscura/ Dolphin Bay	28	10:45:00	NEED TO ID-Prominent notch at base of dorsal fin	U	Prominent notch at base of dorsal fin	No	5	3	3	3	FOR	FOR	No	control	0
2014-08-15	Tierra Oscura/ Dolphin Bay	28	10:48:00	NEED TO ID-Prominent notch at base of dorsal fin	U	Prominent notch at base of dorsal fin	No	6	3	3	3	FOR	FOR	No	control	0
2014-08-15	Tierra Oscura/ Dolphin Bay	28	10:51:00	NEED TO ID-Prominent notch at base of dorsal fin	U	Prominent notch at base of dorsal fin	No	7	3	3	3	FOR	FOR	No	control	0
2014-08-15	Tierra Oscura/ Dolphin Bay	28	10:54:00	NEED TO ID-Prominent notch at base of dorsal fin	U	Prominent notch at base of dorsal fin	No	8	3	3	3	FOR	TRA	No	control	0
2014-08-15	Tierra Oscura/ Dolphin Bay	28	10:57:00	NEED TO ID-Prominent notch at base of dorsal fin	U	Prominent notch at base of dorsal fin	No	9	3	3	3	TRA	FOR	No	control	0
2014-08-15	Tierra Oscura/ Dolphin Bay	28	11:00:00	NEED TO ID-Prominent notch at base of dorsal fin	U	Prominent notch at base of dorsal fin	No	10	3	3	3	FOR	FOR	No	control	0
2014-08-15	Tierra Oscura/ Dolphin Bay	28	11:03:00	NEED TO ID-Prominent notch at base of dorsal fin	U	Prominent notch at base of dorsal fin	No	11	3	3	3	FOR	TRA	No	control	0
2014-08-15	Tierra Oscura/ Dolphin Bay	28	11:06:00	NEED TO ID-Prominent notch at base of dorsal fin	U	Prominent notch at base of dorsal fin	No	12	3	3	3	TRA	FOR	No	control	0
2014-08-15	Tierra Oscura/ Dolphin Bay	28	11:09:00	NEED TO ID-Prominent notch at base of dorsal fin	U	Prominent notch at base of dorsal fin	No	13	3	3	3	FOR	FOR	No	control	0
2014-08-15	Tierra Oscura/ Dolphin Bay	28	11:12:00	NEED TO ID-Prominent notch at base of dorsal fin	U	Prominent notch at base of dorsal fin	No	14	3	3	3	FOR	TRA	No	control	0
2014-08-15	Tierra Oscura/ Dolphin Bay	28	11:15:00	NEED TO ID-Prominent notch at base of dorsal fin	U	Prominent notch at base of dorsal fin	No	15	3	3	3	TRA	TRA	No	control	0
2014-08-15	Tierra Oscura/ Dolphin Bay	28	11:18:00	NEED TO ID-Prominent notch at base of dorsal fin	U	Prominent notch at base of dorsal fin	No	16	3	3	3	TRA	TRA	No	control	0
2014-08-15	Tierra Oscura/ Dolphin Bay	28	11:21:00	NEED TO ID-Prominent notch at base of dorsal fin	U	Prominent notch at base of dorsal fin	No	17	3	3	3	TRA	TRA	No	control	0
2014-08-15	Tierra Oscura/ Dolphin Bay	28	11:24:00	NEED TO ID-Prominent notch at base of dorsal fin	U	Prominent notch at base of dorsal fin	No	18	3	3	3	TRA	FOR	Yes	impact	1	Yes	PAS	TR
2014-08-15	Tierra Oscura/ Dolphin Bay	28	11:27:00	NEED TO ID-Prominent notch at base of dorsal fin	U	Prominent notch at base of dorsal fin	No	19	3	3	3	FOR	FOR	Yes	impact	1	Yes	DI	TR
2014-08-15	Tierra Oscura/ Dolphin Bay	28	11:30:00	NEED TO ID-Prominent notch at base of dorsal fin	U	Prominent notch at base of dorsal fin	No	20	3	3	3	FOR	FOR	Yes	impact	1	Yes	DI	TR
2014-08-15	Tierra Oscura/ Dolphin Bay	28	11:33:00	NEED TO ID-Prominent notch at base of dorsal fin	U	Prominent notch at base of dorsal fin	No	21	3	3	3	FOR	FOR	Yes	impact	1	Yes	DI	TR
2014-08-16	Dolphin Bay	29	10:12:00	NEED TO ID-Top nick in upper third of dorsal fin	U	Top nick in upper third of dorsal fin	No	1	1	2	1	FOR	FOR	Yes	impact	12	Yes	DI	TR
2014-08-16	Dolphin Bay	29	10:15:00	NEED TO ID-Top nick in upper third of dorsal fin	U	Top nick in upper third of dorsal fin	No	2	1	2	1	FOR	FOR	Yes	impact	11	Yes	DI	TR
2014-08-16	Dolphin Bay	29	10:18:00	NEED TO ID-Top nick in upper third of dorsal fin	U	Top nick in upper third of dorsal fin	No	3	1	2	1	FOR	TRA	Yes	impact	9	Yes	DI	TR
2014-08-16	Dolphin Bay	29	10:21:00	NEED TO ID-Top nick in upper third of dorsal fin	U	Top nick in upper third of dorsal fin	No	4	1	2	1	TRA	FOR	Yes	impact	7	Yes	DI	TR
2014-08-16	Dolphin Bay	29	10:24:00	NEED TO ID-Top nick in upper third of dorsal fin	U	Top nick in upper third of dorsal fin	No	5	1	1	1	FOR	TRA	Yes	impact	5	Yes	DI	TR
2014-08-16	Dolphin Bay	29	10:27:00	NEED TO ID-Top nick in upper third of dorsal fin	U	Top nick in upper third of dorsal fin	No	6	1	1	1	TRA	TRA	Yes	impact	3	Yes	DI	TR
2014-08-16	Dolphin Bay	29	10:30:00	NEED TO ID-Top nick in upper third of dorsal fin	U	Top nick in upper third of dorsal fin	No	7	1	1	1	TRA	TRA	No	transition	0
2014-08-16	Dolphin Bay	29	10:33:00	NEED TO ID-Top nick in upper third of dorsal fin	U	Top nick in upper third of dorsal fin	No	8	1	1	1	TRA	TRA	No	control	0
2014-08-16	Buena Esperanza	30	11:00:00	Half Fin-Mocho	U	Missing upper two thirds of dorsal fin	No	1	1	2	1	FOR	FOR	No	control	0
2014-08-16	Buena Esperanza	30	11:03:00	Half Fin-Mocho	U	Missing upper two thirds of dorsal fin	No	2	1	2	1	FOR	FOR	Yes	impact	2	Yes	DI	TR
2014-08-16	Buena Esperanza	30	11:06:00	Half Fin-Mocho	U	Missing upper two thirds of dorsal fin	No	3	1	2	1	FOR	FOR	Yes	impact	3	Yes	DI	TR
2014-08-16	Buena Esperanza	30	11:09:00	Half Fin-Mocho	U	Missing upper two thirds of dorsal fin	No	4	1	1	1	FOR	FOR	Yes	impact	3	Yes	DI	ID
2014-08-16	Buena Esperanza	30	11:12:00	Half Fin-Mocho	U	Missing upper two thirds of dorsal fin	No	5	1	1	1	FOR	FOR	Yes	impact	2	Yes	DI	ID
2014-08-16	Buena Esperanza	30	11:15:00	Half Fin-Mocho	U	Missing upper two thirds of dorsal fin	No	6	1	1	1	FOR	FOR	Yes	impact	2	Yes	DI	ID
2014-08-16	Buena Esperanza	30	11:18:00	Half Fin-Mocho	U	Missing upper two thirds of dorsal fin	No	7	1	1	1	FOR	FOR	No	transition	0
2014-08-16	Buena Esperanza	30	11:21:00	Half Fin-Mocho	U	Missing upper two thirds of dorsal fin	No	8	1	1	1	FOR	FOR	No	control	0
2014-08-16	Buena Esperanza	30	11:24:00	Half Fin-Mocho	U	Missing upper two thirds of dorsal fin	No	9	1	1	1	FOR	FOR	No	control	0
2014-08-16	Buena Esperanza	30	11:27:00	Half Fin-Mocho	U	Missing upper two thirds of dorsal fin	No	10	1	1	1	FOR	FOR	Yes	impact	2	Yes	DI	TR
2014-08-16	Buena Esperanza	30	11:30:00	Half Fin-Mocho	U	Missing upper two thirds of dorsal fin	No	11	1	1	1	FOR	FOR	Yes	impact	2	Yes	DI	TR
2014-08-16	Buena Esperanza	30	11:33:00	Half Fin-Mocho	U	Missing upper two thirds of dorsal fin	No	12	1	1	1	FOR	FOR	Yes	impact	2	Yes	DI	TR
2014-08-16	Buena Esperanza	30	11:36:00	Half Fin-Mocho	U	Missing upper two thirds of dorsal fin	No	13	1	1	1	FOR	FOR	Yes	impact	2	Yes	DI	ID
2014-08-16	Buena Esperanza	30	11:39:00	Half Fin-Mocho	U	Missing upper two thirds of dorsal fin	No	14	1	1	1	FOR	TRA	Yes	impact	2	Yes	DI	TR
2014-08-16	Buena Esperanza	30	11:42:00	Half Fin-Mocho	U	Missing upper two thirds of dorsal fin	No	15	1	1	1	TRA	FOR	Yes	impact	2	Yes	DI	TR
2014-08-16	Buena Esperanza	30	11:45:00	Half Fin-Mocho	U	Missing upper two thirds of dorsal fin	No	16	1	1	1	FOR	FOR	Yes	impact	2	Yes	DI	TR
2014-08-16	Buena Esperanza	30	11:48:00	Half Fin-Mocho	U	Missing upper two thirds of dorsal fin	No	17	1	1	1	FOR	FOR	Yes	impact	1	Yes	DI	ID
2014-08-16	Buena Esperanza	30	11:51:00	Half Fin-Mocho	U	Missing upper two thirds of dorsal fin	No	18	1	1	1	FOR	RES	Yes	impact	1	Yes	DI	TR
2014-08-16	Buena Esperanza	30	11:54:00	Half Fin-Mocho	U	Missing upper two thirds of dorsal fin	No	19	3	3	3	RES	RES	No	transition	0
2014-08-16	Buena Esperanza	30	11:57:00	Half Fin-Mocho	U	Missing upper two thirds of dorsal fin	No	20	3	3	3	RES	RES	No	control	0
2014-08-16	Buena Esperanza	30	12:00:00	Half Fin-Mocho	U	Missing upper two thirds of dorsal fin	No	21	3	3	3	RES	RES	No	control	0
2014-08-16	Buena Esperanza	31	12:03:00	NEED TO ID-Two middle nicks on dorsal-w juvenile w two top nicks	U	Two middle nicks on dorsal-w juvenile w two top nicks	No	1	3	3	3	TRA	TRA	No	control	0
2014-08-16	Buena Esperanza	31	12:06:00	NEED TO ID-Two middle nicks on dorsal-w juvenile w two top nicks	U	Two middle nicks on dorsal-w juvenile w two top nicks	No	2	3	3	3	TRA	RES	No	control	0
2014-08-16	Buena Esperanza	31	12:09:00	NEED TO ID-Two middle nicks on dorsal-w juvenile w two top nicks	U	Two middle nicks on dorsal-w juvenile w two top nicks	No	3	3	3	3	RES	TRA	No	control	0
2014-08-16	Buena Esperanza	31	12:12:00	NEED TO ID-Two middle nicks on dorsal-w juvenile w two top nicks	U	Two middle nicks on dorsal-w juvenile w two top nicks	No	4	3	3	3	TRA	TRA	No	control	0
2014-08-16	Buena Esperanza	31	12:15:00	NEED TO ID-Two middle nicks on dorsal-w juvenile w two top nicks	U	Two middle nicks on dorsal-w juvenile w two top nicks	No	5	3	3	3	TRA	TRA	No	control	0
2014-08-16	Buena Esperanza	31	12:18:00	NEED TO ID-Two middle nicks on dorsal-w juvenile w two top nicks	U	Two middle nicks on dorsal-w juvenile w two top nicks	No	6	3	3	3	TRA	TRA	No	control	0
2014-08-16	Buena Esperanza	31	12:21:00	NEED TO ID-Two middle nicks on dorsal-w juvenile w two top nicks	U	Two middle nicks on dorsal-w juvenile w two top nicks	No	7	3	3	3	TRA	TRA	No	control	0
2014-08-16	Buena Esperanza	31	12:24:00	NEED TO ID-Two middle nicks on dorsal-w juvenile w two top nicks	U	Two middle nicks on dorsal-w juvenile w two top nicks	No	8	3	3	3	TRA	TRA	No	control	0
2014-08-16	Buena Esperanza	31	12:27:00	NEED TO ID-Two middle nicks on dorsal-w juvenile w two top nicks	U	Two middle nicks on dorsal-w juvenile w two top nicks	No	9	3	3	3	TRA	TRA	No	control	0
2014-08-16	Buena Esperanza	31	12:30:00	NEED TO ID-Two middle nicks on dorsal-w juvenile w two top nicks	U	Two middle nicks on dorsal-w juvenile w two top nicks	No	10	3	3	3	TRA	TRA	No	control	0
2014-08-16	Buena Esperanza	31	12:33:00	NEED TO ID-Two middle nicks on dorsal-w juvenile w two top nicks	U	Two middle nicks on dorsal-w juvenile w two top nicks	No	11	3	3	3	TRA	TRA	No	control	0
2014-08-19	Tierra Oscura	32	08:12:00	Dolpho 3 or Mo w calf	M	Tip nick, serrated mid trailing edge, peduncle notch	No	1	2	2	2	TRA	TRA	No	control	0
2014-08-19	Tierra Oscura	32	08:15:00	Dolpho 3 or Mo w calf	M	Tip nick, serrated mid trailing edge, peduncle notch	No	2	2	2	2	TRA	TRA	No	control	0
2014-08-19	Tierra Oscura	32	08:18:00	Dolpho 3 or Mo w calf	M	Tip nick, serrated mid trailing edge, peduncle notch	No	3	2	2	2	TRA	FOR	No	control	0
2014-08-19	Tierra Oscura	32	08:21:00	Dolpho 3 or Mo w calf	M	Tip nick, serrated mid trailing edge, peduncle notch	No	4	2	2	2	FOR	FOR	No	control	0
2014-08-19	Tierra Oscura	32	08:24:00	Dolpho 3 or Mo w calf	M	Tip nick, serrated mid trailing edge, peduncle notch	No	5	2	2	2	FOR	FOR	No	control	0
2014-08-19	Tierra Oscura	32	08:27:00	Dolpho 3 or Mo w calf	M	Tip nick, serrated mid trailing edge, peduncle notch	No	6	2	2	2	FOR	TRA	No	control	0
2014-08-19	Tierra Oscura	32	08:30:00	Dolpho 3 or Mo w calf	M	Tip nick, serrated mid trailing edge, peduncle notch	No	7	2	2	2	TRA	TRA	No	control	0
2014-08-19	Tierra Oscura	32	08:33:00	Dolpho 3 or Mo w calf	M	Tip nick, serrated mid trailing edge, peduncle notch	No	8	2	2	2	TRA	TRA	No	control	0
2014-08-19	Tierra Oscura	32	08:36:00	Dolpho 3 or Mo w calf	M	Tip nick, serrated mid trailing edge, peduncle notch	No	9	2	2	2	TRA	TRA	No	control	0
2014-08-19	Tierra Oscura	32	08:39:00	Dolpho 3 or Mo w calf	M	Tip nick, serrated mid trailing edge, peduncle notch	No	10	2	2	2	TRA	TRA	No	control	0
2014-08-19	Tierra Oscura	32	08:42:00	Dolpho 3 or Mo w calf	M	Tip nick, serrated mid trailing edge, peduncle notch	No	11	2	2	2	TRA	TRA	No	control	0
2014-08-19	Tierra Oscura	32	08:45:00	Dolpho 3 or Mo w calf	M	Tip nick, serrated mid trailing edge, peduncle notch	No	12	2	2	2	TRA	TRA	No	control	0
2014-08-19	Tierra Oscura	32	08:48:00	Dolpho 3 or Mo w calf	M	Tip nick, serrated mid trailing edge, peduncle notch	No	13	2	2	2	TRA	TRA	No	control	0
2014-08-19	Tierra Oscura	32	08:51:00	Dolpho 3 or Mo w calf	M	Tip nick, serrated mid trailing edge, peduncle notch	No	14	2	2	2	TRA	TRA	No	control	0
2014-08-19	Tierra Oscura	32	08:54:00	Dolpho 3 or Mo w calf	M	Tip nick, serrated mid trailing edge, peduncle notch	No	15	2	2	2	TRA	TRA	No	control	0
2014-08-19	Tierra Oscura	32	08:57:00	Dolpho 3 or Mo w calf	M	Tip nick, serrated mid trailing edge, peduncle notch	No	16	2	2	2	TRA	TRA	No	control	0
2014-08-19	Tierra Oscura	32	09:00:00	Dolpho 3 or Mo w calf	M	Tip nick, serrated mid trailing edge, peduncle notch	No	17	2	2	2	TRA	TRA	No	control	0
2014-08-19	Tierra Oscura	32	09:03:00	Dolpho 3 or Mo w calf	M	Tip nick, serrated mid trailing edge, peduncle notch	No	18	2	2	2	TRA	TRA	No	control	0
2014-08-19	Tierra Oscura	32	09:06:00	Dolpho 3 or Mo w calf	M	Tip nick, serrated mid trailing edge, peduncle notch	No	19	2	2	2	TRA	TRA	No	control	0
2014-08-19	Tierra Oscura	32	09:09:00	Dolpho 3 or Mo w calf	M	Tip nick, serrated mid trailing edge, peduncle notch	No	20	2	2	2	TRA	TRA	No	control	0
2014-08-19	Tierra Oscura	32	09:12:00	Dolpho 3 or Mo w calf	M	Tip nick, serrated mid trailing edge, peduncle notch	No	21	2	2	2	TRA	TRA	No	control	0
2014-08-19	Almirante	33	10:21:00	Possible Holy w/calf	F	White scar on one side of dorsal fin-presumed mother of young calf	Yes	1	3	4	3	TRA	TRA	No	Control	0	N/A	N/A	N/A
2014-08-19	Almirante	33	10:24:00	Possible Holy w/calf	F	White scar on one side of dorsal fin-presumed mother of young calf	Yes	2	2	3	2	TRA	TRA	No	Control	0	N/A	N/A	N/A
2014-08-19	Almirante	33	10:27:00	Possible Holy w/calf	F	White scar on one side of dorsal fin-presumed mother of young calf	Yes	3	3	3	3	TRA	TRA	No	Control	0	N/A	N/A	N/A
2014-08-19	Almirante	33	10:30:00	Possible Holy w/calf	F	White scar on one side of dorsal fin-presumed mother of young calf	Yes	4	3	3	3	TRA	FOR	No	Control	0	N/A	N/A	N/A
2014-08-19	Almirante	33	10:33:00	Possible Holy w/calf	F	White scar on one side of dorsal fin-presumed mother of young calf	Yes	5	3	3	3	FOR	FOR	No	Control	0	N/A	N/A	N/A
2014-08-19	Almirante	33	10:36:00	Possible Holy w/calf	F	White scar on one side of dorsal fin-presumed mother of young calf	Yes	6	4	4	4	FOR	TRA	No	Control	0	N/A	N/A	N/A
2014-08-19	Almirante	33	10:39:00	Possible Holy w/calf	F	White scar on one side of dorsal fin-presumed mother of young calf	Yes	7	4	4	4	TRA	FOR	No	Control	0	N/A	N/A	N/A
2014-08-19	Almirante	33	10:42:00	Possible Holy w/calf	F	White scar on one side of dorsal fin-presumed mother of young calf	Yes	8	4	4	4	FOR	FOR	No	Control	0	N/A	N/A	N/A
2014-08-19	Almirante	33	10:45:00	Possible Holy w/calf	F	White scar on one side of dorsal fin-presumed mother of young calf	Yes	9	4	4	4	FOR	FOR	No	Control	0	N/A	N/A	N/A
2014-08-19	Almirante	33	10:48:00	Possible Holy w/calf	F	White scar on one side of dorsal fin-presumed mother of young calf	Yes	10	4	4	4	FOR	FOR	No	Control	0	N/A	N/A	N/A
2014-08-19	Almirante	33	10:51:00	Possible Holy w/calf	F	White scar on one side of dorsal fin-presumed mother of young calf	Yes	11	6	7	6	FOR	FOR	No	Control	0	N/A	N/A	N/A
2014-08-19	Almirante	33	10:54:00	Possible Holy w/calf	F	White scar on one side of dorsal fin-presumed mother of young calf	Yes	12	8	9	8	FOR	FOR	No	Control	0	N/A	N/A	N/A
2014-08-19	Almirante	33	10:57:00	Possible Holy w/calf	F	White scar on one side of dorsal fin-presumed mother of young calf	Yes	13	8	9	8	FOR	FOR	No	Control	0	N/A	N/A	N/A
2014-08-19	Almirante	33	11:00:00	Possible Holy w/calf	F	White scar on one side of dorsal fin-presumed mother of young calf	Yes	14	8	9	8	FOR	FOR	No	Control	0	N/A	N/A	N/A
2014-08-19	Almirante	33	11:03:00	Possible Holy w/calf	F	White scar on one side of dorsal fin-presumed mother of young calf	Yes	15	9	10	9	FOR	FOR	No	Control	0	N/A	N/A	N/A
2014-08-19	Almirante	33	11:06:00	Possible Holy w/calf	F	White scar on one side of dorsal fin-presumed mother of young calf	Yes	16	9	10	9	FOR	FOR	No	Control	0	N/A	N/A	N/A
2014-08-19	Almirante	33	11:09:00	Possible Holy w/calf	F	White scar on one side of dorsal fin-presumed mother of young calf	Yes	17	9	10	9	FOR	FOR	No	Control	0	N/A	N/A	N/A
2014-08-19	Almirante	33	11:21:00	Possible Holy w/calf	F	White scar on one side of dorsal fin-presumed mother of young calf	Yes	18	8	9	8	FOR	FOR	No	Control	0	N/A	N/A	N/A
2014-08-19	Almirante	33	11:15:00	Possible Holy w/calf	F	White scar on one side of dorsal fin-presumed mother of young calf	Yes	19	8	9	8	FOR	FOR	No	Control	0	N/A	N/A	N/A
2014-08-19	Almirante	33	11:18:00	Possible Holy w/calf	F	White scar on one side of dorsal fin-presumed mother of young calf	Yes	20	7	8	7	FOR	FOR	No	Control	0	N/A	N/A	N/A
2014-08-19	Almirante	33	11:21:00	Possible Holy w/calf	F	White scar on one side of dorsal fin-presumed mother of young calf	Yes	21	7	8	7	FOR	FOR	No	Control	0	N/A	N/A	N/A
2014-08-19	Boca del Drago	34	12:01:00	Possible Notchy 2	U	White scars on leading edge of dorsal and deep scars on peduncle/tail	No	1	3	3	3	FOR	FOR	No	control	0
2014-08-19	Boca del Drago	34	12:04:00	Possible Notchy 2	U	White scars on leading edge of dorsal and deep scars on peduncle/tail	No	2	3	3	3	FOR	FOR	No	control	0
2014-08-19	Boca del Drago	34	12:07:00	Possible Notchy 2	U	White scars on leading edge of dorsal and deep scars on peduncle/tail	No	3	3	3	3	FOR	TRA	No	control	0
2014-08-19	Boca del Drago	34	12:10:00	Possible Notchy 2	U	White scars on leading edge of dorsal and deep scars on peduncle/tail	No	4	3	3	3	TRA	TRA	No	control	0
2014-08-19	Boca del Drago	34	12:13:00	Possible Notchy 2	U	White scars on leading edge of dorsal and deep scars on peduncle/tail	No	5	3	3	3	TRA	TRA	No	control	0
2014-08-19	Boca del Drago	34	12:16:00	Possible Notchy 2	U	White scars on leading edge of dorsal and deep scars on peduncle/tail	No	6	3	3	3	TRA	FOR	No	control	0
2014-08-19	Boca del Drago	34	12:19:00	Possible Notchy 2	U	White scars on leading edge of dorsal and deep scars on peduncle/tail	No	7	3	3	3	FOR	FOR	No	control	0
2014-08-19	Boca del Drago	34	12:22:00	Possible Notchy 2	U	White scars on leading edge of dorsal and deep scars on peduncle/tail	No	8	3	3	3	FOR	TRA	No	control	0
2014-08-19	Boca del Drago	34	12:25:00	Possible Notchy 2	U	White scars on leading edge of dorsal and deep scars on peduncle/tail	No	9	3	3	3	TRA	TRA	No	control	0
2014-08-19	Boca del Drago	34	12:28:00	Possible Notchy 2	U	White scars on leading edge of dorsal and deep scars on peduncle/tail	No	10	3	3	3	TRA	TRA	No	control	0
2014-08-19	Boca del Drago	34	12:31:00	Possible Notchy 2	U	White scars on leading edge of dorsal and deep scars on peduncle/tail	No	11	3	3	3	TRA	TRA	No	control	0
2014-08-19	Boca del Drago	34	12:34:00	Possible Notchy 2	U	White scars on leading edge of dorsal and deep scars on peduncle/tail	No	12	3	3	3	TRA	TRA	No	control	0
2014-08-19	Boca del Drago	35	12:01:00	NO ID-Notches on the lower third of dorsal fin-presumed mother of calf	F	Notches on the lower third of dorsal fin-presumed mother of calf	Yes	1	3	3	3	FOR	FOR	No	Control	0	N/A	N/A	N/A
2014-08-19	Boca del Drago	35	12:04:00	NO ID-Notches on the lower third of dorsal fin-presumed mother of calf	F	Notches on the lower third of dorsal fin-presumed mother of calf	Yes	2	3	3	3	FOR	FOR	No	Control	0	N/A	N/A	N/A
2014-08-19	Boca del Drago	35	12:07:00	NO ID-Notches on the lower third of dorsal fin-presumed mother of calf	F	Notches on the lower third of dorsal fin-presumed mother of calf	Yes	3	3	3	3	FOR	TRA	No	Control	0	N/A	N/A	N/A
2014-08-19	Boca del Drago	35	12:10:00	NO ID-Notches on the lower third of dorsal fin-presumed mother of calf	F	Notches on the lower third of dorsal fin-presumed mother of calf	Yes	4	3	3	3	TRA	TRA	No	Control	0	N/A	N/A	N/A
2014-08-19	Boca del Drago	35	12:13:00	NO ID-Notches on the lower third of dorsal fin-presumed mother of calf	F	Notches on the lower third of dorsal fin-presumed mother of calf	Yes	5	3	3	3	TRA	TRA	No	Control	0	N/A	N/A	N/A
2014-08-19	Boca del Drago	35	12:16:00	NO ID-Notches on the lower third of dorsal fin-presumed mother of calf	F	Notches on the lower third of dorsal fin-presumed mother of calf	Yes	6	3	3	3	TRA	FOR	No	Control	0	N/A	N/A	N/A
2014-08-19	Boca del Drago	35	12:19:00	NO ID-Notches on the lower third of dorsal fin-presumed mother of calf	F	Notches on the lower third of dorsal fin-presumed mother of calf	Yes	7	3	3	3	FOR	FOR	No	Control	0	N/A	N/A	N/A
2014-08-19	Boca del Drago	35	12:22:00	NO ID-Notches on the lower third of dorsal fin-presumed mother of calf	F	Notches on the lower third of dorsal fin-presumed mother of calf	Yes	8	3	3	3	FOR	TRA	No	Control	0	N/A	N/A	N/A
2014-08-19	Boca del Drago	35	12:25:00	NO ID-Notches on the lower third of dorsal fin-presumed mother of calf	F	Notches on the lower third of dorsal fin-presumed mother of calf	Yes	9	3	3	3	TRA	TRA	No	Control	0	N/A	N/A	N/A
2014-08-19	Boca del Drago	35	12:28:00	NO ID-Notches on the lower third of dorsal fin-presumed mother of calf	F	Notches on the lower third of dorsal fin-presumed mother of calf	Yes	10	3	3	3	TRA	TRA	No	Control	0	N/A	N/A	N/A
2014-08-19	Boca del Drago	35	12:31:00	NO ID-Notches on the lower third of dorsal fin-presumed mother of calf	F	Notches on the lower third of dorsal fin-presumed mother of calf	Yes	11	3	3	3	TRA	TRA	No	Control	0	N/A	N/A	N/A
2014-08-19	Boca del Drago	35	12:34:00	NO ID-Notches on the lower third of dorsal fin-presumed mother of calf	F	Notches on the lower third of dorsal fin-presumed mother of calf	Yes	12	3	3	3	TRA	TRA	No	Control	0	N/A	N/A	N/A
2014-08-20	Dolphin Bay	36	07:57:00	Tyrion	U	White marks on apex of dorsal	No	1	1	1	1	FOR	FOR	No	control	0
2014-08-20	Dolphin Bay	36	08:00:00	Tyrion	U	White marks on apex of dorsal	No	2	1	1	1	FOR	FOR	No	control	0
2014-08-20	Dolphin Bay	36	08:03:00	Tyrion	U	White marks on apex of dorsal	No	3	1	1	1	FOR	FOR	No	control	0
2014-08-20	Dolphin Bay	36	08:06:00	Tyrion	U	White marks on apex of dorsal	No	4	1	1	1	FOR	FOR	No	control	0
2014-08-20	Dolphin Bay	36	08:09:00	Tyrion	U	White marks on apex of dorsal	No	5	1	1	1	FOR	FOR	No	control	0
2014-08-20	Dolphin Bay	36	08:12:00	Tyrion	U	White marks on apex of dorsal	No	6	1	1	1	FOR	FOR	No	control	0
2014-08-20	Dolphin Bay	36	08:15:00	Tyrion	U	White marks on apex of dorsal	No	7	1	1	1	FOR	FOR	No	control	0
2014-08-20	Dolphin Bay	36	08:18:00	Tyrion	U	White marks on apex of dorsal	No	8	1	1	1	FOR	FOR	No	control	0
2014-08-20	Dolphin Bay	36	08:21:00	Tyrion	U	White marks on apex of dorsal	No	9	1	1	1	FOR	FOR	No	control	0
2014-08-20	Dolphin Bay	36	08:24:00	Tyrion	U	White marks on apex of dorsal	No	10	1	1	1	FOR	FOR	No	control	0
2014-08-20	Dolphin Bay	36	08:27:00	Tyrion	U	White marks on apex of dorsal	No	11	1	1	1	FOR	FOR	No	control	0
2014-08-20	Dolphin Bay	36	08:30:00	Tyrion	U	White marks on apex of dorsal	No	12	1	1	1	FOR	FOR	No	control	0
2014-08-20	Dolphin Bay	36	08:33:00	Tyrion	U	White marks on apex of dorsal	No	13	1	1	1	FOR	FOR	No	control	0
2014-08-20	Dolphin Bay	36	08:36:00	Tyrion	U	White marks on apex of dorsal	No	14	1	1	1	FOR	FOR	No	control	0
2014-08-20	Dolphin Bay	36	08:39:00	Tyrion	U	White marks on apex of dorsal	No	15	1	1	1	FOR	SOC	No	control	0
2014-08-20	Dolphin Bay	36	08:42:00	Tyrion	U	White marks on apex of dorsal	No	16	1	1	1	SOC	FOR	No	control	0
2014-08-20	Dolphin Bay	36	08:45:00	Tyrion	U	White marks on apex of dorsal	No	17	1	1	1	FOR	FOR	No	control	0
2014-08-20	Dolphin Bay	36	08:48:00	Tyrion	U	White marks on apex of dorsal	No	18	1	1	1	FOR	SOC	No	control	0
2014-08-20	Dolphin Bay	36	08:51:00	Tyrion	U	White marks on apex of dorsal	No	19	1	1	1	SOC	FOR	No	control	0
2014-08-20	Dolphin Bay	36	08:04:00	Tyrion	U	White marks on apex of dorsal	No	20	1	1	1	FOR	SOC	No	control	0
2014-08-20	Dolphin Bay	36	08:57:00	Tyrion	U	White marks on apex of dorsal	No	21	1	1	1	SOC	FOR	No	control	0
2014-08-20	Dolphin Bay	36	09:00:00	Tyrion	U	White marks on apex of dorsal	No	22	1	1	1	FOR	FOR	No	control	0
2014-08-20	Dolphin Bay	36	09:03:00	Tyrion	U	White marks on apex of dorsal	No	23	1	1	1	FOR	FOR	No	control	0
2014-08-20	Dolphin Bay	36	09:06:00	Tyrion	U	White marks on apex of dorsal	No	24	1	1	1	FOR	FOR	No	control	0
2014-08-20	Dolphin Bay	36	09:09:00	Tyrion	U	White marks on apex of dorsal	No	25	1	1	1	FOR	FOR	No	control	0
2014-08-20	Dolphin Bay	36	09:12:00	Tyrion	U	White marks on apex of dorsal	No	26	1	1	1	FOR	FOR	No	control	0
2014-08-20	Dolphin Bay	36	09:15:00	Tyrion	U	White marks on apex of dorsal	No	27	1	1	1	FOR	SOC	No	control	0
2014-08-20	Dolphin Bay	36	09:18:00	Tyrion	U	White marks on apex of dorsal	No	28	1	1	1	SOC	FOR	No	control	0
2014-08-20	Dolphin Bay	36	09:21:00	Tyrion	U	White marks on apex of dorsal	No	29	1	1	1	FOR	FOR	No	control	0
2014-08-20	Dolphin Bay	36	09:24:00	Tyrion	U	White marks on apex of dorsal	No	30	1	1	1	FOR	FOR	No	control	0
2014-08-20	Dolphin Bay	36	09:27:00	Tyrion	U	White marks on apex of dorsal	No	31	1	1	1	FOR	FOR	No	control	0
2014-08-20	Dolphin Bay	36	09:30:00	Tyrion	U	White marks on apex of dorsal	No	32	1	1	1	FOR	FOR	No	control	0
2014-08-20	Dolphin Bay	37	09:33:00	Tyrion	U	White marks on apex of dorsal	No	1	1	1	1	FOR	FOR	Yes	impact	1	Yes	DI	ID
2014-08-20	Dolphin Bay	37	09:36:00	Tyrion	U	White marks on apex of dorsal	No	2	1	1	1	FOR	FOR	Yes	impact	1	Yes	DI	TR
2014-08-20	Dolphin Bay	37	09:39:00	Tyrion	U	White marks on apex of dorsal	No	3	1	1	1	FOR	FOR	Yes	impact	1	Yes	PAS	ID
2014-08-20	Dolphin Bay	37	09:42:00	Tyrion	U	White marks on apex of dorsal	No	4	1	1	1	FOR	FOR	Yes	impact	1	No	PAS	ID
2014-08-20	Dolphin Bay	37	09:45:00	Tyrion	U	White marks on apex of dorsal	No	5	1	1	1	FOR	FOR	Yes	impact	1	Yes	PAS	ID
2014-08-20	Dolphin Bay	37	09:48:00	Tyrion	U	White marks on apex of dorsal	No	6	1	1	1	FOR	FOR	Yes	impact	1	Yes	DI	TR
2014-08-20	Dolphin Bay	37	09:51:00	Tyrion	U	White marks on apex of dorsal	No	7	1	1	1	FOR	FOR	Yes	impact	1	Yes	PAS	ID
2014-08-20	Dolphin Bay	37	09:54:00	Tyrion	U	White marks on apex of dorsal	No	8	1	1	1	FOR	FOR	Yes	impact	2	Yes	DI	TR
2014-08-20	Dolphin Bay	37	09:57:00	Tyrion	U	White marks on apex of dorsal	No	9	1	1	1	FOR	FOR	Yes	impact	2	No	IN	ID
2014-08-20	Dolphin Bay	37	10:00:00	Tyrion	U	White marks on apex of dorsal	No	10	1	1	1	FOR	FOR	Yes	impact	1	No	IN	ID
2014-08-20	Dolphin Bay	37	10:03:00	Tyrion	U	White marks on apex of dorsal	No	11	1	1	1	FOR	FOR	No	transition	0
2014-08-20	Dolphin Bay	37	10:06:00	Tyrion	U	White marks on apex of dorsal	No	12	1	1	1	FOR	FOR	No	control	0
2014-08-20	Dolphin Bay	37	10:09:00	Tyrion	U	White marks on apex of dorsal	No	13	1	1	1	FOR	FOR	No	control	0
2014-08-20	Dolphin Bay	37	10:12:00	Tyrion	U	White marks on apex of dorsal	No	14	1	1	1	FOR	BLANK	No	control	0
2014-08-20	Buena Esperanza	38	10:35:00	Almost Clean w/calf	F	Wide base, slightly curved, relatively clean-presumed female-with calf	Yes	1	3	4	4	TRA	TRA	Yes	Impact	12	Yes	DI	TR
2014-08-20	Buena Esperanza	38	10:38:00	Almost Clean w/calf	F	Wide base, slightly curved, relatively clean-presumed female-with calf	Yes	2	4	5	4	TRA	TRA	Yes	Impact	12	Yes	DI	TR
2014-08-20	Buena Esperanza	38	10:41:00	Almost Clean w/calf	F	Wide base, slightly curved, relatively clean-presumed female-with calf	Yes	3	4	5	4	TRA	TRA	Yes	Impact	9	Yes	DI	TR
2014-08-20	Buena Esperanza	38	10:44:00	Almost Clean w/calf	F	Wide base, slightly curved, relatively clean-presumed female-with calf	Yes	4	4	4	4	TRA	TRA	Yes	Impact	6	Yes	DI	TR
2014-08-20	Buena Esperanza	38	10:47:00	Almost Clean w/calf	F	Wide base, slightly curved, relatively clean-presumed female-with calf	Yes	5	4	4	4	TRA	TRA	Yes	Impact	8	Yes	DI	TR
2014-08-20	Buena Esperanza	38	10:50:00	Almost Clean w/calf	F	Wide base, slightly curved, relatively clean-presumed female-with calf	Yes	6	4	4	4	TRA	FOR	Yes	Impact	8	Yes	DI	TR
2014-08-20	Buena Esperanza	38	10:52:00	Almost Clean w/calf	F	Wide base, slightly curved, relatively clean-presumed female-with calf	Yes	7	4	4	4	FOR	TRA	Yes	Impact	6	Yes	DI	TR
2014-08-20	Buena Esperanza	38	10:56:00	Almost Clean w/calf	F	Wide base, slightly curved, relatively clean-presumed female-with calf	Yes	8	4	4	4	TRA	TRA	Yes	Impact	6	Yes	DI	TR
2014-08-20	Buena Esperanza	38	10:59:00	Almost Clean w/calf	F	Wide base, slightly curved, relatively clean-presumed female-with calf	Yes	9	4	4	4	TRA	TRA	Yes	Impact	6	Yes	DI	TR
2014-08-20	Buena Esperanza	38	11:02:00	Almost Clean w/calf	F	Wide base, slightly curved, relatively clean-presumed female-with calf	Yes	10	4	4	4	TRA	TRA	Yes	Impact	6	Yes	DI	TR
2014-08-20	Buena Esperanza	38	11:05:00	Almost Clean w/calf	F	Wide base, slightly curved, relatively clean-presumed female-with calf	Yes	11	4	4	4	TRA	TRA	Yes	Impact	6	Yes	DI	TR
2014-08-20	Buena Esperanza	38	11:08:00	Almost Clean w/calf	F	Wide base, slightly curved, relatively clean-presumed female-with calf	Yes	12	4	4	4	TRA	TRA	Yes	Impact	1	Yes	DI	TR
2014-08-20	Buena Esperanza	38	11:11:00	Almost Clean w/calf	F	Wide base, slightly curved, relatively clean-presumed female-with calf	Yes	13	4	4	4	TRA	TRA	Yes	Impact	1	Yes	DI	TR
2014-08-20	Buena Esperanza	38	11:14:00	Almost Clean w/calf	F	Wide base, slightly curved, relatively clean-presumed female-with calf	Yes	14	4	4	4	TRA	RES	Yes	Impact	2	Yes	DI	TR
2014-08-20	Buena Esperanza	38	11:17:00	Almost Clean w/calf	F	Wide base, slightly curved, relatively clean-presumed female-with calf	Yes	15	4	4	4	RES	RES	Yes	Impact	2	Yes	DI	TR
2014-08-20	Buena Esperanza	38	11:20:00	Almost Clean w/calf	F	Wide base, slightly curved, relatively clean-presumed female-with calf	Yes	16	4	4	4	RES	TRA	Yes	Impact	1	Yes	DI	TR
2014-08-20	Buena Esperanza	38	11:23:00	Almost Clean w/calf	F	Wide base, slightly curved, relatively clean-presumed female-with calf	Yes	17	4	4	4	TRA	TRA	No	Transition	0	N/A	N/A	N/A
2014-08-20	Buena Esperanza	38	11:26:00	Almost Clean w/calf	F	Wide base, slightly curved, relatively clean-presumed female-with calf	Yes	18	4	4	4	TRA	TRA	No	Control	0	N/A	N/A	N/A
2014-08-20	Buena Esperanza	38	11:29:00	Almost Clean w/calf	F	Wide base, slightly curved, relatively clean-presumed female-with calf	Yes	19	4	4	4	TRA	TRA	No	Control	0	N/A	N/A	N/A
2014-08-20	Buena Esperanza	38	11:32:00	Almost Clean w/calf	F	Wide base, slightly curved, relatively clean-presumed female-with calf	Yes	20	4	4	4	TRA	TRA	No	Control	0	N/A	N/A	N/A
2014-08-20	Buena Esperanza	38	11:35:00	Almost Clean w/calf	F	Wide base, slightly curved, relatively clean-presumed female-with calf	Yes	21	4	4	4	TRA	TRA	No	Control	0	N/A	N/A	N/A
2014-08-20	Bocas Torito	38	11:38:00	Almost Clean w/calf	F	Wide base, slightly curved, relatively clean-presumed female-with calf	Yes	22	4	4	4	TRA	FOR	Yes	Impact	1	Yes	DI	TR
2014-08-20	Bocas Torito	38	11:41:00	Almost Clean w/calf	F	Wide base, slightly curved, relatively clean-presumed female-with calf	Yes	23	4	4	4	FOR	FOR	Yes	Impact	1	Yes	DI	TR
2014-08-20	Bocas Torito	38	11:44:00	Almost Clean w/calf	F	Wide base, slightly curved, relatively clean-presumed female-with calf	Yes	24	4	4	4	FOR	FOR	Yes	Impact	1	Yes	PAS	ID
2014-08-20	Bocas Torito	38	11:47:00	Almost Clean w/calf	F	Wide base, slightly curved, relatively clean-presumed female-with calf	Yes	25	4	4	4	FOR	FOR	Yes	Impact	1	Yes	PAS	ID
2014-08-20	Bocas Torito	38	11:50:00	Almost Clean w/calf	F	Wide base, slightly curved, relatively clean-presumed female-with calf	Yes	26	4	4	4	FOR	FOR	Yes	Impact	1	Yes	DI	ID
2014-08-20	Bocas Torito	38	11:53:00	Almost Clean w/calf	F	Wide base, slightly curved, relatively clean-presumed female-with calf	Yes	27	4	4	4	FOR	FOR	Yes	Impact	1	Yes	DI	TR
2014-08-20	Bocas Torito	38	11:56:00	Almost Clean w/calf	F	Wide base, slightly curved, relatively clean-presumed female-with calf	Yes	28	4	4	4	FOR	FOR	Yes	Impact	2	Yes	DI	TR
2014-08-20	Bocas Torito	38	11:59:00	Almost Clean w/calf	F	Wide base, slightly curved, relatively clean-presumed female-with calf	Yes	29	4	4	4	FOR	FOR	Yes	Impact	2	Yes	DI	TR
2014-08-20	Bocas Torito	38	12:02:00	Almost Clean w/calf	F	Wide base, slightly curved, relatively clean-presumed female-with calf	Yes	30	4	4	4	FOR	FOR	Yes	Impact	1	Yes	DI	TR
2014-08-20	Bocas Torito	38	12:05:00	Almost Clean w/calf	F	Wide base, slightly curved, relatively clean-presumed female-with calf	Yes	31	4	4	4	FOR	FOR	Yes	Impact	1	Yes	DI	TR
2014-08-20	Bocas Torito	38	12:08:00	Almost Clean w/calf	F	Wide base, slightly curved, relatively clean-presumed female-with calf	Yes	32	4	4	4	FOR	FOR	Yes	Impact	1	Yes	DI	TR
2014-08-20	Bocas Torito	38	12:11:00	Almost Clean w/calf	F	Wide base, slightly curved, relatively clean-presumed female-with calf	Yes	33	4	4	4	FOR	FOR	Yes	Impact	1	Yes	DI	TR
2014-08-20	Bocas Torito	38	12:14:00	Almost Clean w/calf	F	Wide base, slightly curved, relatively clean-presumed female-with calf	Yes	34	4	4	4	FOR	FOR	Yes	Impact	1	Yes	DI	TR
2014-08-20	Bocas Torito	38	12:17:00	Almost Clean w/calf	F	Wide base, slightly curved, relatively clean-presumed female-with calf	Yes	35	4	4	4	FOR	FOR	No	Transition	0	N/A	N/A	N/A
2014-08-20	Bocas Torito	38	12:20:00	Almost Clean w/calf	F	Wide base, slightly curved, relatively clean-presumed female-with calf	Yes	36	4	4	4	FOR	FOR	No	Control	0	N/A	N/A	N/A
2014-08-20	Bocas Torito	38	12:23:00	Almost Clean w/calf	F	Wide base, slightly curved, relatively clean-presumed female-with calf	Yes	37	4	4	4	FOR	FOR	No	Control	0	N/A	N/A	N/A
2014-08-20	Bocas Torito	38	12:26:00	Almost Clean w/calf	F	Wide base, slightly curved, relatively clean-presumed female-with calf	Yes	38	4	4	4	FOR	FOR	No	Control	0	N/A	N/A	N/A
2014-08-20	Bocas Torito	38	12:29:00	Almost Clean w/calf	F	Wide base, slightly curved, relatively clean-presumed female-with calf	Yes	39	4	4	4	FOR	FOR	No	Control	0	N/A	N/A	N/A
2014-08-20	Bocas Torito	38	12:32:00	Almost Clean w/calf	F	Wide base, slightly curved, relatively clean-presumed female-with calf	Yes	40	4	4	4	FOR	TRA	No	Control	0	N/A	N/A	N/A
2014-08-20	Bocas Torito	38	12:35:00	Almost Clean w/calf	F	Wide base, slightly curved, relatively clean-presumed female-with calf	Yes	41	4	4	4	TRA	BLANK	No	Control	0	N/A	N/A	N/A
2014-08-20	Buena Esperanza	39	10:35:00	Possible Panama	M	Long fin with peduncle wounds-whistle in exhalation	No	1	3	4	4	TRA	TRA	Yes	impact	12	Yes	DI	TR
2014-08-20	Buena Esperanza	39	10:38:00	Possible Panama	M	Long fin with peduncle wounds-whistle in exhalation	No	2	4	5	4	TRA	TRA	Yes	impact	12	Yes	DI	TR
2014-08-20	Buena Esperanza	39	10:41:00	Possible Panama	M	Long fin with peduncle wounds-whistle in exhalation	No	3	4	5	4	TRA	TRA	Yes	impact	9	Yes	DI	TR
2014-08-20	Buena Esperanza	39	10:44:00	Possible Panama	M	Long fin with peduncle wounds-whistle in exhalation	No	4	4	4	4	TRA	TRA	Yes	impact	6	Yes	DI	TR
2014-08-20	Buena Esperanza	39	10:47:00	Possible Panama	M	Long fin with peduncle wounds-whistle in exhalation	No	5	4	4	4	TRA	TRA	Yes	impact	8	Yes	DI	TR
2014-08-20	Buena Esperanza	39	10:50:00	Possible Panama	M	Long fin with peduncle wounds-whistle in exhalation	No	6	4	4	4	TRA	FOR	Yes	impact	8	Yes	DI	TR
2014-08-20	Buena Esperanza	39	10:52:00	Possible Panama	M	Long fin with peduncle wounds-whistle in exhalation	No	7	4	4	4	FOR	TRA	Yes	impact	6	Yes	DI	TR
2014-08-20	Buena Esperanza	39	10:56:00	Possible Panama	M	Long fin with peduncle wounds-whistle in exhalation	No	8	4	4	4	TRA	TRA	Yes	impact	6	Yes	DI	TR
2014-08-20	Buena Esperanza	39	10:59:00	Possible Panama	M	Long fin with peduncle wounds-whistle in exhalation	No	9	4	4	4	TRA	TRA	Yes	impact	6	Yes	DI	TR
2014-08-20	Buena Esperanza	39	11:02:00	Possible Panama	M	Long fin with peduncle wounds-whistle in exhalation	No	10	4	4	4	TRA	TRA	Yes	impact	6	Yes	DI	TR
2014-08-20	Buena Esperanza	39	11:05:00	Possible Panama	M	Long fin with peduncle wounds-whistle in exhalation	No	11	4	4	4	TRA	TRA	Yes	impact	6	Yes	DI	TR
2014-08-20	Buena Esperanza	39	11:08:00	Possible Panama	M	Long fin with peduncle wounds-whistle in exhalation	No	12	4	4	4	TRA	TRA	Yes	impact	1	Yes	DI	TR
2014-08-20	Buena Esperanza	39	11:11:00	Possible Panama	M	Long fin with peduncle wounds-whistle in exhalation	No	13	4	4	4	TRA	TRA	Yes	impact	1	Yes	DI	TR
2014-08-20	Buena Esperanza	39	11:14:00	Possible Panama	M	Long fin with peduncle wounds-whistle in exhalation	No	14	4	4	4	TRA	RES	Yes	impact	2	Yes	DI	TR
2014-08-20	Buena Esperanza	39	11:17:00	Possible Panama	M	Long fin with peduncle wounds-whistle in exhalation	No	15	4	4	4	RES	RES	Yes	impact	2	Yes	DI	TR
2014-08-20	Buena Esperanza	39	11:20:00	Possible Panama	M	Long fin with peduncle wounds-whistle in exhalation	No	16	4	4	4	RES	TRA	Yes	impact	1	Yes	DI	TR
2014-08-20	Buena Esperanza	39	11:23:00	Possible Panama	M	Long fin with peduncle wounds-whistle in exhalation	No	17	4	4	4	TRA	TRA	No	transition	0
2014-08-20	Buena Esperanza	39	11:26:00	Possible Panama	M	Long fin with peduncle wounds-whistle in exhalation	No	18	4	4	4	TRA	TRA	No	control	0
2014-08-20	Buena Esperanza	39	11:29:00	Possible Panama	M	Long fin with peduncle wounds-whistle in exhalation	No	19	4	4	4	TRA	TRA	No	control	0
2014-08-20	Buena Esperanza	39	11:32:00	Possible Panama	M	Long fin with peduncle wounds-whistle in exhalation	No	20	4	4	4	TRA	TRA	No	control	0
2014-08-20	Buena Esperanza	39	11:35:00	Possible Panama	M	Long fin with peduncle wounds-whistle in exhalation	No	21	4	4	4	TRA	TRA	No	control	0
2014-08-20	Bocas Torito	39	11:38:00	Possible Panama	M	Long fin with peduncle wounds-whistle in exhalation	No	22	4	4	4	TRA	FOR	Yes	impact	1	Yes	DI	TR
2014-08-20	Bocas Torito	39	11:41:00	Possible Panama	M	Long fin with peduncle wounds-whistle in exhalation	No	23	4	4	4	FOR	FOR	Yes	impact	1	Yes	DI	TR
2014-08-20	Bocas Torito	39	11:44:00	Possible Panama	M	Long fin with peduncle wounds-whistle in exhalation	No	24	4	4	4	FOR	FOR	Yes	impact	1	Yes	PAS	ID
2014-08-20	Bocas Torito	39	11:47:00	Possible Panama	M	Long fin with peduncle wounds-whistle in exhalation	No	25	4	4	4	FOR	FOR	Yes	impact	1	Yes	PAS	ID
2014-08-20	Bocas Torito	39	11:50:00	Possible Panama	M	Long fin with peduncle wounds-whistle in exhalation	No	26	4	4	4	FOR	FOR	Yes	impact	1	Yes	DI	ID
2014-08-20	Bocas Torito	39	11:53:00	Possible Panama	M	Long fin with peduncle wounds-whistle in exhalation	No	27	4	4	4	FOR	FOR	Yes	impact	1	Yes	DI	TR
2014-08-20	Bocas Torito	39	11:56:00	Possible Panama	M	Long fin with peduncle wounds-whistle in exhalation	No	28	4	4	4	FOR	FOR	Yes	impact	2	Yes	DI	TR
2014-08-20	Bocas Torito	39	11:59:00	Possible Panama	M	Long fin with peduncle wounds-whistle in exhalation	No	29	4	4	4	FOR	FOR	Yes	impact	2	Yes	DI	TR
2014-08-20	Bocas Torito	39	12:02:00	Possible Panama	M	Long fin with peduncle wounds-whistle in exhalation	No	30	4	4	4	FOR	FOR	Yes	impact	1	Yes	DI	TR
2014-08-20	Bocas Torito	39	12:05:00	Possible Panama	M	Long fin with peduncle wounds-whistle in exhalation	No	31	4	4	4	FOR	FOR	Yes	impact	1	Yes	DI	TR
2014-08-20	Bocas Torito	39	12:08:00	Possible Panama	M	Long fin with peduncle wounds-whistle in exhalation	No	32	4	4	4	FOR	FOR	Yes	impact	1	Yes	DI	TR
2014-08-20	Bocas Torito	39	12:11:00	Possible Panama	M	Long fin with peduncle wounds-whistle in exhalation	No	33	4	4	4	FOR	FOR	Yes	impact	1	Yes	DI	TR
2014-08-20	Bocas Torito	39	12:14:00	Possible Panama	M	Long fin with peduncle wounds-whistle in exhalation	No	34	4	4	4	FOR	FOR	Yes	impact	1	Yes	DI	TR
2014-08-20	Bocas Torito	39	12:17:00	Possible Panama	M	Long fin with peduncle wounds-whistle in exhalation	No	35	4	4	4	FOR	FOR	No	transition	0
2014-08-20	Bocas Torito	39	12:20:00	Possible Panama	M	Long fin with peduncle wounds-whistle in exhalation	No	36	4	4	4	FOR	FOR	No	control	0
2014-08-20	Bocas Torito	39	12:23:00	Possible Panama	M	Long fin with peduncle wounds-whistle in exhalation	No	37	4	4	4	FOR	FOR	No	control	0
2014-08-20	Bocas Torito	39	12:26:00	Possible Panama	M	Long fin with peduncle wounds-whistle in exhalation	No	38	4	4	4	FOR	FOR	No	control	0
2014-08-20	Bocas Torito	39	12:29:00	Possible Panama	M	Long fin with peduncle wounds-whistle in exhalation	No	39	4	4	4	FOR	FOR	No	control	0
2014-08-20	Bocas Torito	39	12:32:00	Possible Panama	M	Long fin with peduncle wounds-whistle in exhalation	No	40	4	4	4	FOR	TRA	No	control	0
2014-08-20	Bocas Torito	39	12:35:00	Possible Panama	M	Long fin with peduncle wounds-whistle in exhalation	No	41	4	4	4	TRA	BLANK	No	control	0
2014-08-21	Buena Esperanza	40	08:28:00	Almost Clean w/calf	F	Notches on top third of dorsal and mid to bottom-presumed female-w calf	Yes	1	2	2	2	FOR	FOR	No	Control	0	N/A	N/A	N/A
2014-08-21	Buena Esperanza	40	08:31:00	Almost Clean w/calf	F	Notches on top third of dorsal and mid to bottom-presumed female-w calf	Yes	2	2	2	2	FOR	FOR	No	Control	0	N/A	N/A	N/A
2014-08-21	Buena Esperanza	40	08:34:00	Almost Clean w/calf	F	Notches on top third of dorsal and mid to bottom-presumed female-w calf	Yes	3	2	2	2	FOR	FOR	No	Control	0	N/A	N/A	N/A
2014-08-21	Buena Esperanza	40	08:37:00	Almost Clean w/calf	F	Notches on top third of dorsal and mid to bottom-presumed female-w calf	Yes	4	2	2	2	FOR	FOR	No	Control	0	N/A	N/A	N/A
2014-08-21	Buena Esperanza	40	08:40:00	Almost Clean w/calf	F	Notches on top third of dorsal and mid to bottom-presumed female-w calf	Yes	5	2	2	2	FOR	FOR	No	Control	0	N/A	N/A	N/A
2014-08-21	Buena Esperanza	40	08:43:00	Almost Clean w/calf	F	Notches on top third of dorsal and mid to bottom-presumed female-w calf	Yes	6	2	2	2	FOR	FOR	No	Control	0	N/A	N/A	N/A
2014-08-21	Buena Esperanza	40	08:46:00	Almost Clean w/calf	F	Notches on top third of dorsal and mid to bottom-presumed female-w calf	Yes	7	2	2	2	FOR	FOR	No	Control	0	N/A	N/A	N/A
2014-08-21	Buena Esperanza	40	08:49:00	Almost Clean w/calf	F	Notches on top third of dorsal and mid to bottom-presumed female-w calf	Yes	8	2	2	2	FOR	FOR	No	Control	0	N/A	N/A	N/A
2014-08-21	Buena Esperanza	40	08:52:00	Almost Clean w/calf	F	Notches on top third of dorsal and mid to bottom-presumed female-w calf	Yes	9	2	2	2	FOR	FOR	No	Control	0	N/A	N/A	N/A
2014-08-21	Buena Esperanza	40	08:55:00	Almost Clean w/calf	F	Notches on top third of dorsal and mid to bottom-presumed female-w calf	Yes	10	2	2	2	FOR	FOR	No	Control	0	N/A	N/A	N/A
2014-08-21	Buena Esperanza	40	08:58:00	Almost Clean w/calf	F	Notches on top third of dorsal and mid to bottom-presumed female-w calf	Yes	11	2	2	2	FOR	FOR	No	Control	0	N/A	N/A	N/A
2014-08-21	Buena Esperanza	40	09:01:00	Almost Clean w/calf	F	Notches on top third of dorsal and mid to bottom-presumed female-w calf	Yes	12	2	2	2	FOR	FOR	No	Control	0	N/A	N/A	N/A
2014-08-21	Buena Esperanza	40	09:04:00	Almost Clean w/calf	F	Notches on top third of dorsal and mid to bottom-presumed female-w calf	Yes	13	2	2	2	FOR	FOR	No	Control	0	N/A	N/A	N/A
2014-08-21	Buena Esperanza	40	09:07:00	Almost Clean w/calf	F	Notches on top third of dorsal and mid to bottom-presumed female-w calf	Yes	14	2	2	2	FOR	FOR	No	Control	0	N/A	N/A	N/A
2014-08-21	Buena Esperanza	40	09:10:00	Almost Clean w/calf	F	Notches on top third of dorsal and mid to bottom-presumed female-w calf	Yes	15	2	2	2	FOR	FOR	No	Control	0	N/A	N/A	N/A
2014-08-21	Buena Esperanza	40	09:13:00	Almost Clean w/calf	F	Notches on top third of dorsal and mid to bottom-presumed female-w calf	Yes	16	2	2	2	FOR	FOR	No	Control	0	N/A	N/A	N/A
2014-08-21	Buena Esperanza	40	09:16:00	Almost Clean w/calf	F	Notches on top third of dorsal and mid to bottom-presumed female-w calf	Yes	17	2	2	2	FOR	FOR	No	Control	0	N/A	N/A	N/A
2014-08-21	Buena Esperanza	40	09:19:00	Almost Clean w/calf	F	Notches on top third of dorsal and mid to bottom-presumed female-w calf	Yes	18	2	2	2	FOR	FOR	No	Control	0	N/A	N/A	N/A
2014-08-21	Buena Esperanza	40	09:22:00	Almost Clean w/calf	F	Notches on top third of dorsal and mid to bottom-presumed female-w calf	Yes	19	2	2	2	FOR	FOR	No	Control	0	N/A	N/A	N/A
2014-08-21	Buena Esperanza	40	09:25:00	Almost Clean w/calf	F	Notches on top third of dorsal and mid to bottom-presumed female-w calf	Yes	20	2	2	2	FOR	FOR	No	Control	0	N/A	N/A	N/A
2014-08-21	Buena Esperanza	40	09:28:00	Almost Clean w/calf	F	Notches on top third of dorsal and mid to bottom-presumed female-w calf	Yes	21	2	2	2	FOR	FOR	No	Control	0	N/A	N/A	N/A
2014-08-21	Buena Esperanza	40	09:31:00	Almost Clean w/calf	F	Notches on top third of dorsal and mid to bottom-presumed female-w calf	Yes	22	2	2	2	FOR	BLANK	No	Control	0	N/A	N/A	N/A
2014-08-21	Shark Hole	41	10:36:00	Half Fin-Mocho	U	Missing upper two thirds of dorsal fin-sex unknown	No	1	1	1	1	FOR	FOR	No	control	0
2014-08-21	Shark Hole	41	10:39:00	Half Fin-Mocho	U	Missing upper two thirds of dorsal fin-sex unknown	No	2	1	1	1	FOR	FOR	No	control	0
2014-08-21	Shark Hole	41	10:42:00	Half Fin-Mocho	U	Missing upper two thirds of dorsal fin-sex unknown	No	3	1	1	1	FOR	FOR	No	control	0
2014-08-21	Shark Hole	41	10:45:00	Half Fin-Mocho	U	Missing upper two thirds of dorsal fin-sex unknown	No	4	1	1	1	FOR	FOR	No	control	0
2014-08-21	Shark Hole	41	10:48:00	Half Fin-Mocho	U	Missing upper two thirds of dorsal fin-sex unknown	No	5	1	1	1	FOR	FOR	No	control	0
2014-08-21	Shark Hole	41	10:51:00	Half Fin-Mocho	U	Missing upper two thirds of dorsal fin-sex unknown	No	6	1	1	1	FOR	FOR	No	control	0
2014-08-21	Shark Hole	41	10:54:00	Half Fin-Mocho	U	Missing upper two thirds of dorsal fin-sex unknown	No	7	1	1	1	FOR	FOR	No	control	0
2014-08-21	Shark Hole	41	10:57:00	Half Fin-Mocho	U	Missing upper two thirds of dorsal fin-sex unknown	No	8	1	1	1	FOR	FOR	No	control	0
2014-08-21	Shark Hole	41	11:00:00	Half Fin-Mocho	U	Missing upper two thirds of dorsal fin-sex unknown	No	9	1	1	1	FOR	FOR	No	control	0
2014-08-21	Shark Hole	41	11:03:00	Half Fin-Mocho	U	Missing upper two thirds of dorsal fin-sex unknown	No	10	3	3	3	FOR	FOR	No	control	0
2014-08-21	Shark Hole	41	11:06:00	Half Fin-Mocho	U	Missing upper two thirds of dorsal fin-sex unknown	No	11	3	3	3	FOR	FOR	No	control	0
2014-08-21	Shark Hole	41	11:09:00	Half Fin-Mocho	U	Missing upper two thirds of dorsal fin-sex unknown	No	12	3	3	3	FOR	FOR	No	control	0
2014-08-21	Shark Hole	41	11:12:00	Half Fin-Mocho	U	Missing upper two thirds of dorsal fin-sex unknown	No	13	3	3	3	FOR	FOR	No	control	0
2014-08-21	Shark Hole	41	11:15:00	Half Fin-Mocho	U	Missing upper two thirds of dorsal fin-sex unknown	No	14	3	3	3	FOR	FOR	No	control	0
2014-08-21	Shark Hole	41	11:18:00	Half Fin-Mocho	U	Missing upper two thirds of dorsal fin-sex unknown	No	15	3	3	3	FOR	FOR	No	control	0
2014-08-21	Shark Hole	41	11:21:00	Half Fin-Mocho	U	Missing upper two thirds of dorsal fin-sex unknown	No	16	2	3	2	FOR	FOR	No	control	0
2014-08-21	Shark Hole	41	11:24:00	Half Fin-Mocho	U	Missing upper two thirds of dorsal fin-sex unknown	No	17	2	3	2	FOR	FOR	No	control	0
2014-08-21	Shark Hole	41	11:27:00	Half Fin-Mocho	U	Missing upper two thirds of dorsal fin-sex unknown	No	18	2	3	2	FOR	FOR	No	control	0
2014-08-21	Shark Hole	41	11:30:00	Half Fin-Mocho	U	Missing upper two thirds of dorsal fin-sex unknown	No	19	2	3	2	FOR	FOR	No	control	0
2014-08-21	Shark Hole	41	11:33:00	Half Fin-Mocho	U	Missing upper two thirds of dorsal fin-sex unknown	No	20	2	3	2	FOR	FOR	No	control	0
2014-08-21	Shark Hole	41	11:36:00	Half Fin-Mocho	U	Missing upper two thirds of dorsal fin-sex unknown	No	21	2	2	2	FOR	FOR	No	control	0
2014-08-21	Shark Hole	41	11:39:00	Half Fin-Mocho	U	Missing upper two thirds of dorsal fin-sex unknown	No	22	2	2	2	FOR	FOR	No	control	0
2014-08-21	Shark Hole	41	11:42:00	Half Fin-Mocho	U	Missing upper two thirds of dorsal fin-sex unknown	No	23	2	2	2	FOR	FOR	No	control	0
2014-08-21	Shark Hole	41	11:45:00	Half Fin-Mocho	U	Missing upper two thirds of dorsal fin-sex unknown	No	24	2	2	2	FOR	FOR	No	control	0
2014-08-21	Shark Hole	41	11:48:00	Half Fin-Mocho	U	Missing upper two thirds of dorsal fin-sex unknown	No	25	2	2	2	FOR	FOR	No	control	0
2014-08-21	Shark Hole	41	11:51:00	Half Fin-Mocho	U	Missing upper two thirds of dorsal fin-sex unknown	No	26	2	2	2	FOR	FOR	No	control	0
2014-08-21	Shark Hole	41	11:54:00	Half Fin-Mocho	U	Missing upper two thirds of dorsal fin-sex unknown	No	27	2	2	2	FOR	FOR	No	control	0
2014-08-21	Shark Hole	41	11:57:00	Half Fin-Mocho	U	Missing upper two thirds of dorsal fin-sex unknown	No	28	2	2	2	FOR	FOR	No	control	0
2014-08-21	Shark Hole	41	12:00:00	Half Fin-Mocho	U	Missing upper two thirds of dorsal fin-sex unknown	No	29	2	2	2	FOR	FOR	No	control	0
2014-08-21	Shark Hole	41	12:03:00	Half Fin-Mocho	U	Missing upper two thirds of dorsal fin-sex unknown	No	30	2	2	2	FOR	FOR	No	control	0
2014-08-21	Shark Hole	41	12:06:00	Half Fin-Mocho	U	Missing upper two thirds of dorsal fin-sex unknown	No	31	2	2	2	FOR	FOR	No	control	0
2014-08-21	Shark Hole	41	12:09:00	Half Fin-Mocho	U	Missing upper two thirds of dorsal fin-sex unknown	No	32	2	2	2	FOR	BLANK	No	control	0
2014-08-21	Shark Hole	42	11:09:00	Luna	U	Scoop notch in upper third; middle notch	No	1	3	3	3	FOR	FOR	No	control	0
2014-08-21	Shark Hole	42	11:12:00	Luna	U	Scoop notch in upper third; middle notch	No	2	3	3	3	FOR	FOR	No	control	0
2014-08-21	Shark Hole	42	11:15:00	Luna	U	Scoop notch in upper third; middle notch	No	3	3	3	3	FOR	FOR	No	control	0
2014-08-21	Shark Hole	42	11:18:00	Luna	U	Scoop notch in upper third; middle notch	No	4	3	3	3	FOR	FOR	No	control	0
2014-08-21	Shark Hole	42	11:21:00	Luna	U	Scoop notch in upper third; middle notch	No	5	2	3	2	FOR	FOR	No	control	0
2014-08-21	Shark Hole	42	11:24:00	Luna	U	Scoop notch in upper third; middle notch	No	6	2	3	2	FOR	FOR	No	control	0
2014-08-21	Shark Hole	42	11:27:00	Luna	U	Scoop notch in upper third; middle notch	No	7	2	3	2	FOR	FOR	No	control	0
2014-08-21	Shark Hole	42	11:30:00	Luna	U	Scoop notch in upper third; middle notch	No	8	2	3	2	FOR	FOR	No	control	0
2014-08-21	Shark Hole	42	11:33:00	Luna	U	Scoop notch in upper third; middle notch	No	9	2	3	2	FOR	FOR	No	control	0
2014-08-21	Shark Hole	42	11:36:00	Luna	U	Scoop notch in upper third; middle notch	No	10	2	2	2	FOR	FOR	No	control	0
2014-08-21	Shark Hole	42	11:39:00	Luna	U	Scoop notch in upper third; middle notch	No	11	2	2	2	FOR	FOR	No	control	0
2014-08-21	Shark Hole	42	11:42:00	Luna	U	Scoop notch in upper third; middle notch	No	12	2	2	2	FOR	FOR	No	control	0
2014-08-21	Shark Hole	42	11:45:00	Luna	U	Scoop notch in upper third; middle notch	No	13	2	2	2	FOR	FOR	No	control	0
2014-08-21	Shark Hole	42	11:48:00	Luna	U	Scoop notch in upper third; middle notch	No	14	2	2	2	FOR	FOR	No	control	0
2014-08-21	Shark Hole	42	11:51:00	Luna	U	Scoop notch in upper third; middle notch	No	15	2	2	2	FOR	FOR	No	control	0
2014-08-21	Shark Hole	42	11:54:00	Luna	U	Scoop notch in upper third; middle notch	No	16	2	2	2	FOR	FOR	No	control	0
2014-08-21	Shark Hole	42	11:57:00	Luna	U	Scoop notch in upper third; middle notch	No	17	2	2	2	FOR	FOR	No	control	0
2014-08-21	Shark Hole	42	12:00:00	Luna	U	Scoop notch in upper third; middle notch	No	18	2	2	2	FOR	FOR	No	control	0
2014-08-21	Shark Hole	42	12:03:00	Luna	U	Scoop notch in upper third; middle notch	No	19	2	2	2	FOR	FOR	No	control	0
2014-08-21	Shark Hole	42	12:06:00	Luna	U	Scoop notch in upper third; middle notch	No	20	2	2	2	FOR	FOR	No	control	0
2014-08-21	Shark Hole	42	12:09:00	Luna	U	Scoop notch in upper third; middle notch	No	21	2	2	2	FOR	BLANK	No	control	0
2014-08-23	Buena Esperanza	43	09:27:00	Panama	M	Long fin with peduncle wounds-whistle in exhalation	No	1	1	1	1	FOR	FOR	No	control	0
2014-08-23	Buena Esperanza	43	09:30:00	Panama	M	Long fin with peduncle wounds-whistle in exhalation	No	2	1	1	1	FOR	FOR	No	control	0
2014-08-23	Buena Esperanza	43	09:33:00	Panama	M	Long fin with peduncle wounds-whistle in exhalation	No	3	1	1	1	FOR	FOR	No	control	0
2014-08-23	Buena Esperanza	43	09:36:00	Panama	M	Long fin with peduncle wounds-whistle in exhalation	No	4	1	1	1	FOR	FOR	No	control	0
2014-08-23	Buena Esperanza	43	09:39:00	Panama	M	Long fin with peduncle wounds-whistle in exhalation	No	5	1	1	1	FOR	FOR	No	control	0
2014-08-23	Buena Esperanza	43	09:42:00	Panama	M	Long fin with peduncle wounds-whistle in exhalation	No	6	1	1	1	FOR	FOR	No	control	0
2014-08-23	Buena Esperanza	43	09:45:00	Panama	M	Long fin with peduncle wounds-whistle in exhalation	No	7	1	1	1	FOR	FOR	No	control	0
2014-08-23	Buena Esperanza	43	09:48:00	Panama	M	Long fin with peduncle wounds-whistle in exhalation	No	8	1	1	1	FOR	FOR	No	control	0
2014-08-23	Buena Esperanza	43	09:51:00	Panama	M	Long fin with peduncle wounds-whistle in exhalation	No	9	1	1	1	FOR	FOR	No	control	0
2014-08-23	Buena Esperanza	43	09:54:00	Panama	M	Long fin with peduncle wounds-whistle in exhalation	No	10	1	1	1	FOR	FOR	No	control	0
2014-08-23	Buena Esperanza	43	09:57:00	Panama	M	Long fin with peduncle wounds-whistle in exhalation	No	11	1	1	1	FOR	FOR	No	control	0
2014-08-23	Buena Esperanza	43	10:00:00	Panama	M	Long fin with peduncle wounds-whistle in exhalation	No	12	1	1	1	FOR	TRA	No	control	0
2014-08-23	Buena Esperanza	43	10:03:00	Panama	M	Long fin with peduncle wounds-whistle in exhalation	No	13	1	1	1	TRA	TRA	Yes	impact	2	Yes	DI	TR
2014-08-23	Buena Esperanza	43	10:06:00	Panama	M	Long fin with peduncle wounds-whistle in exhalation	No	14	4	4	4	TRA	FOR	Yes	impact	2	Yes	DI	TR
2014-08-23	Buena Esperanza	43	10:09:00	Panama	M	Long fin with peduncle wounds-whistle in exhalation	No	15	4	4	4	FOR	TRA	Yes	impact	6	Yes	DI	TR
2014-08-23	Buena Esperanza	43	10:12:00	Panama	M	Long fin with peduncle wounds-whistle in exhalation	No	16	4	4	4	TRA	TRA	Yes	impact	2	Yes	DI	TR
2014-08-23	Buena Esperanza	43	10:15:00	Panama	M	Long fin with peduncle wounds-whistle in exhalation	No	17	1	1	1	TRA	BLANK	Yes	impact	2	Yes	DI	TR
2014-08-23	Buena Esperanza	44	10:17:00	NO ID-Shallow nick in top third, smaller triangular nick in mid third, rake marks in the right side of dorsal and peduncle	U	Shallow nick in top third, smaller triangular nick in mid third, rake marks in the right side of dorsal and peduncle	No	1	3	3	3	TRA	TRA	Yes	impact	2	Yes	DI
2014-08-23	Buena Esperanza	44	10:20:00	NO ID-Shallow nick in top third, smaller triangular nick in mid third, rake marks in the right side of dorsal and peduncle	U	Shallow nick in top third, smaller triangular nick in mid third, rake marks in the right side of dorsal and peduncle	No	2	3	3	3	TRA	TRA	No	transition	0
2014-08-23	Buena Esperanza	44	10:23:00	NO ID-Shallow nick in top third, smaller triangular nick in mid third, rake marks in the right side of dorsal and peduncle	U	Shallow nick in top third, smaller triangular nick in mid third, rake marks in the right side of dorsal and peduncle	No	3	3	3	3	TRA	FOR	No	control	0
2014-08-23	Buena Esperanza	44	10:26:00	NO ID-Shallow nick in top third, smaller triangular nick in mid third, rake marks in the right side of dorsal and peduncle	U	Shallow nick in top third, smaller triangular nick in mid third, rake marks in the right side of dorsal and peduncle	No	4	3	3	3	FOR	TRA	No	control	0
2014-08-23	Buena Esperanza	44	10:29:00	NO ID-Shallow nick in top third, smaller triangular nick in mid third, rake marks in the right side of dorsal and peduncle	U	Shallow nick in top third, smaller triangular nick in mid third, rake marks in the right side of dorsal and peduncle	No	5	3	3	3	TRA	TRA	Yes	impact	1	Yes	DI
2014-08-23	Buena Esperanza	44	10:32:00	NO ID-Shallow nick in top third, smaller triangular nick in mid third, rake marks in the right side of dorsal and peduncle	U	Shallow nick in top third, smaller triangular nick in mid third, rake marks in the right side of dorsal and peduncle	No	6	3	3	3	TRA	FOR	Yes	impact	2	Yes	DI
2014-08-23	Buena Esperanza	44	10:35:00	NO ID-Shallow nick in top third, smaller triangular nick in mid third, rake marks in the right side of dorsal and peduncle	U	Shallow nick in top third, smaller triangular nick in mid third, rake marks in the right side of dorsal and peduncle	No	7	3	3	3	FOR	SOC	Yes	impact	2	Yes	DI
2014-08-23	Buena Esperanza	44	10:38:00	NO ID-Shallow nick in top third, smaller triangular nick in mid third, rake marks in the right side of dorsal and peduncle	U	Shallow nick in top third, smaller triangular nick in mid third, rake marks in the right side of dorsal and peduncle	No	8	3	3	3	SOC	FOR	Yes	impact	2	Yes	DI
2014-08-23	Buena Esperanza	44	10:41:00	NO ID-Shallow nick in top third, smaller triangular nick in mid third, rake marks in the right side of dorsal and peduncle	U	Shallow nick in top third, smaller triangular nick in mid third, rake marks in the right side of dorsal and peduncle	No	9	3	3	3	FOR	TRA	No	transition	0
2014-08-23	Buena Esperanza	44	10:44:00	NO ID-Shallow nick in top third, smaller triangular nick in mid third, rake marks in the right side of dorsal and peduncle	U	Shallow nick in top third, smaller triangular nick in mid third, rake marks in the right side of dorsal and peduncle	No	10	3	3	3	TRA	TRA	No	control	0
2014-08-23	Buena Esperanza	44	10:47:00	NO ID-Shallow nick in top third, smaller triangular nick in mid third, rake marks in the right side of dorsal and peduncle	U	Shallow nick in top third, smaller triangular nick in mid third, rake marks in the right side of dorsal and peduncle	No	11	4	4	4	TRA	TRA	No	control	0
2014-08-23	Buena Esperanza	44	10:50:00	NO ID-Shallow nick in top third, smaller triangular nick in mid third, rake marks in the right side of dorsal and peduncle	U	Shallow nick in top third, smaller triangular nick in mid third, rake marks in the right side of dorsal and peduncle	No	12	4	4	4	TRA	TRA	No	control	0
2014-08-23	Buena Esperanza	44	10:53:00	NO ID-Shallow nick in top third, smaller triangular nick in mid third, rake marks in the right side of dorsal and peduncle	U	Shallow nick in top third, smaller triangular nick in mid third, rake marks in the right side of dorsal and peduncle	No	13	4	4	4	TRA	FOR	No	control	0
2014-08-23	Buena Esperanza	44	10:56:00	NO ID-Shallow nick in top third, smaller triangular nick in mid third, rake marks in the right side of dorsal and peduncle	U	Shallow nick in top third, smaller triangular nick in mid third, rake marks in the right side of dorsal and peduncle	No	14	4	4	4	FOR	FOR	No	control	0
2014-08-23	Buena Esperanza	44	10:59:00	NO ID-Shallow nick in top third, smaller triangular nick in mid third, rake marks in the right side of dorsal and peduncle	U	Shallow nick in top third, smaller triangular nick in mid third, rake marks in the right side of dorsal and peduncle	No	15	4	4	4	FOR	FOR	No	control	0
2014-08-23	Buena Esperanza	44	11:02:00	NO ID-Shallow nick in top third, smaller triangular nick in mid third, rake marks in the right side of dorsal and peduncle	U	Shallow nick in top third, smaller triangular nick in mid third, rake marks in the right side of dorsal and peduncle	No	16	4	4	4	FOR	FOR	No	control	0
2014-08-23	Buena Esperanza	44	11:05:00	NO ID-Shallow nick in top third, smaller triangular nick in mid third, rake marks in the right side of dorsal and peduncle	U	Shallow nick in top third, smaller triangular nick in mid third, rake marks in the right side of dorsal and peduncle	No	17	4	4	4	FOR	TRA	No	control	0
2014-08-23	Buena Esperanza	44	11:08:00	NO ID-Shallow nick in top third, smaller triangular nick in mid third, rake marks in the right side of dorsal and peduncle	U	Shallow nick in top third, smaller triangular nick in mid third, rake marks in the right side of dorsal and peduncle	No	18	4	4	4	TRA	FOR	No	control	0
2014-08-23	Buena Esperanza	44	11:11:00	NO ID-Shallow nick in top third, smaller triangular nick in mid third, rake marks in the right side of dorsal and peduncle	U	Shallow nick in top third, smaller triangular nick in mid third, rake marks in the right side of dorsal and peduncle	No	19	4	4	4	FOR	FOR	No	control	0
2014-08-23	Buena Esperanza	44	11:14:00	NO ID-Shallow nick in top third, smaller triangular nick in mid third, rake marks in the right side of dorsal and peduncle	U	Shallow nick in top third, smaller triangular nick in mid third, rake marks in the right side of dorsal and peduncle	No	20	4	4	4	FOR	FOR	No	control	0
2014-08-23	Buena Esperanza	44	11:17:00	NO ID-Shallow nick in top third, smaller triangular nick in mid third, rake marks in the right side of dorsal and peduncle	U	Shallow nick in top third, smaller triangular nick in mid third, rake marks in the right side of dorsal and peduncle	No	21	4	4	4	FOR	TRA	No	control	0
2014-08-23	Buena Esperanza	44	11:20:00	NO ID-Shallow nick in top third, smaller triangular nick in mid third, rake marks in the right side of dorsal and peduncle	U	Shallow nick in top third, smaller triangular nick in mid third, rake marks in the right side of dorsal and peduncle	No	22	4	4	4	TRA	TRA	No	control	0
2014-08-23	Buena Esperanza	44	11:23:00	NO ID-Shallow nick in top third, smaller triangular nick in mid third, rake marks in the right side of dorsal and peduncle	U	Shallow nick in top third, smaller triangular nick in mid third, rake marks in the right side of dorsal and peduncle	No	23	4	4	4	TRA	TRA	No	control	0
2014-08-23	Buena Esperanza	44	11:26:00	NO ID-Shallow nick in top third, smaller triangular nick in mid third, rake marks in the right side of dorsal and peduncle	U	Shallow nick in top third, smaller triangular nick in mid third, rake marks in the right side of dorsal and peduncle	No	24	4	4	4	TRA	BLANK	No	control	0
2014-08-26	San Cristobal	45	07:55:00	NO ID-Big dolphin, two nicks on top of dorsal	U	Big dolphin, two nicks on top of dorsal	No	1	3	3	3	TRA	TRA	No	control	0
2014-08-26	San Cristobal	45	07:58:00	NO ID-Big dolphin, two nicks on top of dorsal	U	Big dolphin, two nicks on top of dorsal	No	2	3	3	3	TRA	FOR	No	control	0
2014-08-26	San Cristobal	45	09:01:00	NO ID-Big dolphin, two nicks on top of dorsal	U	Big dolphin, two nicks on top of dorsal	No	3	3	3	3	FOR	FOR	No	control	0
2014-08-26	San Cristobal	45	08:04:00	NO ID-Big dolphin, two nicks on top of dorsal	U	Big dolphin, two nicks on top of dorsal	No	4	3	3	3	FOR	FOR	No	control	0
2014-08-26	San Cristobal	45	08:07:00	NO ID-Big dolphin, two nicks on top of dorsal	U	Big dolphin, two nicks on top of dorsal	No	5	3	3	3	FOR	FOR	No	control	0
2014-08-26	San Cristobal	45	08:10:00	NO ID-Big dolphin, two nicks on top of dorsal	U	Big dolphin, two nicks on top of dorsal	No	6	3	3	3	FOR	TRA	No	control	0
2014-08-26	San Cristobal	45	08:13:00	NO ID-Big dolphin, two nicks on top of dorsal	U	Big dolphin, two nicks on top of dorsal	No	7	3	3	3	TRA	FOR	No	control	0
2014-08-26	San Cristobal	45	08:16:00	NO ID-Big dolphin, two nicks on top of dorsal	U	Big dolphin, two nicks on top of dorsal	No	8	3	3	3	FOR	FOR	No	control	0
2014-08-26	San Cristobal	45	08:19:00	NO ID-Big dolphin, two nicks on top of dorsal	U	Big dolphin, two nicks on top of dorsal	No	9	3	3	3	FOR	FOR	No	control	0
2014-08-26	San Cristobal	45	08:22:00	NO ID-Big dolphin, two nicks on top of dorsal	U	Big dolphin, two nicks on top of dorsal	No	10	3	3	3	FOR	TRA	No	control	0
2014-08-26	San Cristobal	45	08:25:00	NO ID-Big dolphin, two nicks on top of dorsal	U	Big dolphin, two nicks on top of dorsal	No	11	3	3	3	TRA	FOR	No	control	0
2014-08-26	San Cristobal	45	08:28:00	NO ID-Big dolphin, two nicks on top of dorsal	U	Big dolphin, two nicks on top of dorsal	No	12	3	3	3	FOR	TRA	No	control	0
2014-08-26	San Cristobal	45	08:31:00	NO ID-Big dolphin, two nicks on top of dorsal	U	Big dolphin, two nicks on top of dorsal	No	13	3	3	3	TRA	FOR	No	control	0
2014-08-26	San Cristobal	45	08:34:00	NO ID-Big dolphin, two nicks on top of dorsal	U	Big dolphin, two nicks on top of dorsal	No	14	3	3	3	FOR	TRA	No	control	0
2014-08-26	San Cristobal	45	08:37:00	NO ID-Big dolphin, two nicks on top of dorsal	U	Big dolphin, two nicks on top of dorsal	No	15	3	3	3	TRA	TRA	No	control	0
2014-08-26	San Cristobal	45	08:40:00	NO ID-Big dolphin, two nicks on top of dorsal	U	Big dolphin, two nicks on top of dorsal	No	16	3	3	3	TRA	TRA	No	control	0
2014-08-26	San Cristobal	45	08:43:00	NO ID-Big dolphin, two nicks on top of dorsal	U	Big dolphin, two nicks on top of dorsal	No	17	3	3	3	TRA	FOR	No	control	0
2014-08-26	San Cristobal	45	08:46:00	NO ID-Big dolphin, two nicks on top of dorsal	U	Big dolphin, two nicks on top of dorsal	No	18	3	3	3	FOR	FOR	No	control	0
2014-08-26	San Cristobal	45	08:49:00	NO ID-Big dolphin, two nicks on top of dorsal	U	Big dolphin, two nicks on top of dorsal	No	19	3	3	3	FOR	TRA	No	control	0
2014-08-26	San Cristobal	45	08:52:00	NO ID-Big dolphin, two nicks on top of dorsal	U	Big dolphin, two nicks on top of dorsal	No	20	3	3	3	TRA	TRA	No	control	0
2014-08-26	San Cristobal	45	08:55:00	NO ID-Big dolphin, two nicks on top of dorsal	U	Big dolphin, two nicks on top of dorsal	No	21	3	3	3	TRA	TRA	No	control	0
2014-08-26	San Cristobal	45	08:58:00	NO ID-Big dolphin, two nicks on top of dorsal	U	Big dolphin, two nicks on top of dorsal	No	22	3	3	3	TRA	TRA	No	control	0
2014-08-26	San Cristobal	45	09:01:00	NO ID-Big dolphin, two nicks on top of dorsal	U	Big dolphin, two nicks on top of dorsal	No	23	3	3	3	TRA	BLANK	No	control	0
2014-08-26	Dolphin Bay	46	10:02:00	NO ID-Top nick on dorsal	U	Top nick on dorsal	No	1	2	2	2	FOR	FOR	Yes	impact	1	Yes	DI	TR
2014-08-26	Dolphin Bay	46	10:05:00	NO ID-Top nick on dorsal	U	Top nick on dorsal	No	2	2	2	2	FOR	FOR	Yes	impact	1	Yes	DI	TR
2014-08-26	Dolphin Bay	46	10:08:00	NO ID-Top nick on dorsal	U	Top nick on dorsal	No	3	2	2	2	FOR	FOR	Yes	impact	3	Yes	DI	TR
2014-08-26	Dolphin Bay	46	10:11:00	NO ID-Top nick on dorsal	U	Top nick on dorsal	No	4	2	2	2	FOR	FOR	Yes	impact	3	Yes	DI	ID
2014-08-26	Dolphin Bay	46	10:14:00	NO ID-Top nick on dorsal	U	Top nick on dorsal	No	5	2	2	2	FOR	FOR	Yes	impact	3	Yes	DI	ID
2014-08-26	Dolphin Bay	46	10:17:00	NO ID-Top nick on dorsal	U	Top nick on dorsal	No	6	2	2	2	FOR	FOR	Yes	impact	3	Yes	DI	TR
2014-08-26	Dolphin Bay	46	10:20:00	NO ID-Top nick on dorsal	U	Top nick on dorsal	No	7	2	2	2	FOR	FOR	Yes	impact	5	Yes	DI	TR
2014-08-26	Dolphin Bay	46	10:23:00	NO ID-Top nick on dorsal	U	Top nick on dorsal	No	8	2	2	2	FOR	FOR	Yes	impact	4	Yes	DI	ID
2014-08-26	Dolphin Bay	46	10:26:00	NO ID-Top nick on dorsal	U	Top nick on dorsal	No	9	2	2	2	FOR	FOR	Yes	impact	4	Yes	DI	TR
2014-08-26	Dolphin Bay	46	10:29:00	NO ID-Top nick on dorsal	U	Top nick on dorsal	No	10	2	2	2	FOR	FOR	Yes	impact	4	Yes	DI	TR
2014-08-26	Dolphin Bay	46	10:32:00	NO ID-Top nick on dorsal	U	Top nick on dorsal	No	11	2	2	2	FOR	FOR	Yes	impact	3	Yes	DI	TR
2014-08-26	Dolphin Bay	46	10:35:00	NO ID-Top nick on dorsal	U	Top nick on dorsal	No	12	2	2	2	FOR	FOR	Yes	impact	1	Yes	DI	ID
2014-08-26	Dolphin Bay	46	10:38:00	NO ID-Top nick on dorsal	U	Top nick on dorsal	No	13	2	2	2	FOR	FOR	Yes	impact	2	Yes	DI	TR
2014-08-26	Dolphin Bay	46	10:41:00	NO ID-Top nick on dorsal	U	Top nick on dorsal	No	14	2	2	2	FOR	TRA	Yes	impact	2	Yes	DI	TR
2014-08-26	Dolphin Bay	46	10:44:00	NO ID-Top nick on dorsal	U	Top nick on dorsal	No	15	2	2	2	TRA	TRA	Yes	impact	2	Yes	DI	TR
2014-08-26	Dolphin Bay	46	10:47:00	NO ID-Top nick on dorsal	U	Top nick on dorsal	No	16	2	2	2	TRA	TRA	Yes	impact	1	No	DI	ID
2014-08-26	Dolphin Bay	46	10:50:00	NO ID-Top nick on dorsal	U	Top nick on dorsal	No	17	2	2	2	TRA	TRA	Yes	impact	1	Yes	DI	ID
2014-08-26	Dolphin Bay	46	10:53:00	NO ID-Top nick on dorsal	U	Top nick on dorsal	No	18	4	4	4	TRA	TRA	Yes	impact	1	Yes	DI	TR
2014-08-26	Dolphin Bay	46	10:56:00	NO ID-Top nick on dorsal	U	Top nick on dorsal	No	19	4	4	4	TRA	SOC	Yes	impact	1	Yes	DI	TR
2014-08-26	Dolphin Bay	46	10:59:00	NO ID-Top nick on dorsal	U	Top nick on dorsal	No	20	6	6	6	SOC	FOR	Yes	impact	1	Yes	DI	TR
2014-08-26	Dolphin Bay	46	11:02:00	NO ID-Top nick on dorsal	U	Top nick on dorsal	No	21	6	6	6	FOR	BLANK	No	transition	0
2014-08-26	Bocas Torito	47	11:32:00	NO ID-Serrated trailing edge of dorsal	U	Serrated trailing edge of dorsal	No	1	6	8	7	SOC	SOC	No	control	0
2014-08-26	Bocas Torito	47	11:35:00	NO ID-Serrated trailing edge of dorsal	U	Serrated trailing edge of dorsal	No	2	6	8	7	SOC	SOC	No	control	0
2014-08-26	Bocas Torito	47	11:38:00	NO ID-Serrated trailing edge of dorsal	U	Serrated trailing edge of dorsal	No	3	6	8	7	SOC	TRA	No	control	0
2014-08-26	Bocas Torito	47	11:41:00	NO ID-Serrated trailing edge of dorsal	U	Serrated trailing edge of dorsal	No	4	6	8	7	TRA	SOC	No	control	0
2014-08-26	Bocas Torito	47	11:44:00	NO ID-Serrated trailing edge of dorsal	U	Serrated trailing edge of dorsal	No	5	6	7	6	SOC	SOC	No	control	0
2014-08-26	Bocas Torito	47	11:47:00	NO ID-Serrated trailing edge of dorsal	U	Serrated trailing edge of dorsal	No	6	6	7	6	SOC	SOC	No	control	0
2014-08-26	Bocas Torito	47	11:50:00	NO ID-Serrated trailing edge of dorsal	U	Serrated trailing edge of dorsal	No	7	6	7	6	SOC	SOC	No	control	0
2014-08-26	Bocas Torito	47	11:53:00	NO ID-Serrated trailing edge of dorsal	U	Serrated trailing edge of dorsal	No	8	6	7	6	SOC	SOC	No	control	0
2014-08-26	Bocas Torito	47	11:56:00	NO ID-Serrated trailing edge of dorsal	U	Serrated trailing edge of dorsal	No	9	6	7	6	SOC	SOC	No	control	0
2014-08-26	Bocas Torito	47	11:59:00	NO ID-Serrated trailing edge of dorsal	U	Serrated trailing edge of dorsal	No	10	6	8	7	SOC	SOC	No	control	0
2014-08-26	Bocas Torito	47	12:02:00	NO ID-Serrated trailing edge of dorsal	U	Serrated trailing edge of dorsal	No	11	6	8	7	SOC	SOC	No	control	0
2014-08-26	Bocas Torito	47	12:05:00	NO ID-Serrated trailing edge of dorsal	U	Serrated trailing edge of dorsal	No	12	6	8	7	SOC	SOC	No	control	0
2014-08-26	Bocas Torito	47	12:08:00	NO ID-Serrated trailing edge of dorsal	U	Serrated trailing edge of dorsal	No	13	6	8	7	SOC	SOC	No	control	0
2014-08-26	Bocas Torito	47	12:11:00	NO ID-Serrated trailing edge of dorsal	U	Serrated trailing edge of dorsal	No	14	6	8	7	SOC	SOC	No	control	0
2014-08-26	Bocas Torito	47	12:14:00	NO ID-Serrated trailing edge of dorsal	U	Serrated trailing edge of dorsal	No	15	6	8	7	SOC	SOC	No	control	0
2014-08-26	Bocas Torito	47	12:17:00	NO ID-Serrated trailing edge of dorsal	U	Serrated trailing edge of dorsal	No	16	6	8	7	SOC	SOC	No	control	0
2014-08-26	Bocas Torito	47	12:20:00	NO ID-Serrated trailing edge of dorsal	U	Serrated trailing edge of dorsal	No	17	6	8	7	SOC	TRA	No	control	0
2014-08-26	Bocas Torito	47	12:23:00	NO ID-Serrated trailing edge of dorsal	U	Serrated trailing edge of dorsal	No	18	6	8	7	TRA	TRA	No	control	0
2014-08-26	Bocas Torito	47	12:26:00	NO ID-Serrated trailing edge of dorsal	U	Serrated trailing edge of dorsal	No	19	6	8	7	TRA	TRA	No	control	0
2014-08-26	Bocas Torito	47	12:29:00	NO ID-Serrated trailing edge of dorsal	U	Serrated trailing edge of dorsal	No	20	6	8	7	TRA	TRA	No	control	0
2014-08-26	Bocas Torito	47	12:32:00	NO ID-Serrated trailing edge of dorsal	U	Serrated trailing edge of dorsal	No	21	6	8	7	TRA	BLANK	No	control	0
2014-08-26	Bocas Torito	48	11:32:00	NO ID-Jagged trailing edge	U	Jagged trailing edge	No	1	6	8	7	SOC	SOC	No	control	0
2014-08-26	Bocas Torito	48	11:35:00	NO ID-Jagged trailing edge	U	Jagged trailing edge	No	2	6	8	7	SOC	SOC	No	control	0
2014-08-26	Bocas Torito	48	11:38:00	NO ID-Jagged trailing edge	U	Jagged trailing edge	No	3	6	8	7	SOC	TRA	No	control	0
2014-08-26	Bocas Torito	48	11:41:00	NO ID-Jagged trailing edge	U	Jagged trailing edge	No	4	6	8	7	TRA	SOC	No	control	0
2014-08-26	Bocas Torito	48	11:44:00	NO ID-Jagged trailing edge	U	Jagged trailing edge	No	5	6	7	6	SOC	SOC	No	control	0
2014-08-26	Bocas Torito	48	11:47:00	NO ID-Jagged trailing edge	U	Jagged trailing edge	No	6	6	7	6	SOC	SOC	No	control	0
2014-08-26	Bocas Torito	48	11:50:00	NO ID-Jagged trailing edge	U	Jagged trailing edge	No	7	6	7	6	SOC	SOC	No	control	0
2014-08-26	Bocas Torito	48	11:53:00	NO ID-Jagged trailing edge	U	Jagged trailing edge	No	8	6	7	6	SOC	SOC	No	control	0
2014-08-26	Bocas Torito	48	11:56:00	NO ID-Jagged trailing edge	U	Jagged trailing edge	No	9	6	7	6	SOC	SOC	No	control	0
2014-08-26	Bocas Torito	48	11:59:00	NO ID-Jagged trailing edge	U	Jagged trailing edge	No	10	6	8	7	SOC	SOC	No	control	0
2014-08-26	Bocas Torito	48	12:02:00	NO ID-Jagged trailing edge	U	Jagged trailing edge	No	11	6	8	7	SOC	SOC	No	control	0
2014-08-26	Bocas Torito	48	12:05:00	NO ID-Jagged trailing edge	U	Jagged trailing edge	No	12	6	8	7	SOC	SOC	No	control	0
2014-08-26	Bocas Torito	48	12:08:00	NO ID-Jagged trailing edge	U	Jagged trailing edge	No	13	6	8	7	SOC	SOC	No	control	0
2014-08-26	Bocas Torito	48	12:11:00	NO ID-Jagged trailing edge	U	Jagged trailing edge	No	14	6	8	7	SOC	SOC	No	control	0
2014-08-26	Bocas Torito	48	12:14:00	NO ID-Jagged trailing edge	U	Jagged trailing edge	No	15	6	8	7	SOC	SOC	No	control	0
2014-08-26	Bocas Torito	48	12:17:00	NO ID-Jagged trailing edge	U	Jagged trailing edge	No	16	6	8	7	SOC	SOC	No	control	0
2014-08-26	Bocas Torito	48	12:20:00	NO ID-Jagged trailing edge	U	Jagged trailing edge	No	17	6	8	7	SOC	TRA	No	control	0
2014-08-26	Bocas Torito	48	12:23:00	NO ID-Jagged trailing edge	U	Jagged trailing edge	No	18	6	8	7	TRA	TRA	No	control	0
2014-08-26	Bocas Torito	48	12:26:00	NO ID-Jagged trailing edge	U	Jagged trailing edge	No	19	6	8	7	TRA	TRA	No	control	0
2014-08-26	Bocas Torito	48	12:29:00	NO ID-Jagged trailing edge	U	Jagged trailing edge	No	20	6	8	7	TRA	TRA	No	control	0
2014-08-26	Bocas Torito	48	12:32:00	NO ID-Jagged trailing edge	U	Jagged trailing edge	No	21	6	8	7	TRA	BLANK	No	control	0
2014-08-27	Buena Esperanza	49	08:20:00	NO ID-Top nick, slight serration on bottom of dorsal	U	Top nick, slight serration on bottom of dorsal	No	1	3	4	3	TRA	TRA	No	control	0
2014-08-27	Buena Esperanza	49	08:23:00	NO ID-Top nick, slight serration on bottom of dorsal	U	Top nick, slight serration on bottom of dorsal	No	2	3	4	3	TRA	TRA	No	control	0
2014-08-27	Buena Esperanza	49	08:26:00	NO ID-Top nick, slight serration on bottom of dorsal	U	Top nick, slight serration on bottom of dorsal	No	3	3	3	3	TRA	TRA	No	control	0
2014-08-27	Buena Esperanza	49	08:29:00	NO ID-Top nick, slight serration on bottom of dorsal	U	Top nick, slight serration on bottom of dorsal	No	4	3	3	3	TRA	SOC	No	control	0
2014-08-27	Buena Esperanza	49	08:32:00	NO ID-Top nick, slight serration on bottom of dorsal	U	Top nick, slight serration on bottom of dorsal	No	5	3	3	3	SOC	SOC	No	control	0
2014-08-27	Buena Esperanza	49	08:35:00	NO ID-Top nick, slight serration on bottom of dorsal	U	Top nick, slight serration on bottom of dorsal	No	6	3	3	3	SOC	TRA	No	control	0
2014-08-27	Buena Esperanza	49	08:38:00	NO ID-Top nick, slight serration on bottom of dorsal	U	Top nick, slight serration on bottom of dorsal	No	7	3	3	3	TRA	FOR	No	control	0
2014-08-27	Buena Esperanza	49	08:41:00	NO ID-Top nick, slight serration on bottom of dorsal	U	Top nick, slight serration on bottom of dorsal	No	8	3	3	3	FOR	TRA	No	control	0
2014-08-27	Buena Esperanza	49	08:44:00	NO ID-Top nick, slight serration on bottom of dorsal	U	Top nick, slight serration on bottom of dorsal	No	9	3	3	3	TRA	TRA	No	control	0
2014-08-27	Buena Esperanza	49	08:47:00	NO ID-Top nick, slight serration on bottom of dorsal	U	Top nick, slight serration on bottom of dorsal	No	10	3	3	3	TRA	TRA	No	control	0
2014-08-27	Buena Esperanza	49	08:50:00	NO ID-Top nick, slight serration on bottom of dorsal	U	Top nick, slight serration on bottom of dorsal	No	11	3	3	3	TRA	TRA	No	control	0
2014-08-27	Buena Esperanza	49	08:53:00	NO ID-Top nick, slight serration on bottom of dorsal	U	Top nick, slight serration on bottom of dorsal	No	12	3	3	3	TRA	BLANK	No	control	0
2014-08-27	Buena Esperanza	50	08:47:00	Almost Clean w/calf	F	Almost Clean w/older calf/juvenile	Yes	1	3	3	3	TRA	FOR	No	Control	0	N/A	N/A	N/A
2014-08-27	Buena Esperanza	50	08:50:00	Almost Clean w/calf	F	Almost Clean w/older calf/juvenile	Yes	2	3	3	3	FOR	FOR	No	Control	0	N/A	N/A	N/A
2014-08-27	Buena Esperanza	50	08:53:00	Almost Clean w/calf	F	Almost Clean w/older calf/juvenile	Yes	3	3	3	3	FOR	FOR	No	Control	0	N/A	N/A	N/A
2014-08-27	Buena Esperanza	50	08:56:00	Almost Clean w/calf	F	Almost Clean w/older calf/juvenile	Yes	4	3	3	3	FOR	FOR	No	Control	0	N/A	N/A	N/A
2014-08-27	Buena Esperanza	50	08:59:00	Almost Clean w/calf	F	Almost Clean w/older calf/juvenile	Yes	5	3	3	3	FOR	SOC	No	Control	0	N/A	N/A	N/A
2014-08-27	Buena Esperanza	50	09:02:00	Almost Clean w/calf	F	Almost Clean w/older calf/juvenile	Yes	6	3	3	3	SOC	SOC	No	Control	0	N/A	N/A	N/A
2014-08-27	Buena Esperanza	50	09:05:00	Almost Clean w/calf	F	Almost Clean w/older calf/juvenile	Yes	7	3	3	3	SOC	TRA	No	Control	0	N/A	N/A	N/A
2014-08-27	Buena Esperanza	50	09:08:00	Almost Clean w/calf	F	Almost Clean w/older calf/juvenile	Yes	8	3	3	3	TRA	SOC	No	Control	0	N/A	N/A	N/A
2014-08-27	Buena Esperanza	50	09:11:00	Almost Clean w/calf	F	Almost Clean w/older calf/juvenile	Yes	9	3	3	3	SOC	SOC	No	Control	0	N/A	N/A	N/A
2014-08-27	Buena Esperanza	50	09:14:00	Almost Clean w/calf	F	Almost Clean w/older calf/juvenile	Yes	10	3	3	3	SOC	SOC	No	Control	0	N/A	N/A	N/A
2014-08-27	Buena Esperanza	50	09:17:00	Almost Clean w/calf	F	Almost Clean w/older calf/juvenile	Yes	11	3	3	3	SOC	SOC	No	Control	0	N/A	N/A	N/A
2014-08-27	Buena Esperanza	50	09:20:00	Almost Clean w/calf	F	Almost Clean w/older calf/juvenile	Yes	12	3	3	3	SOC	TRA	No	Control	0	N/A	N/A	N/A
2014-08-27	Buena Esperanza	50	09:23:00	Almost Clean w/calf	F	Almost Clean w/older calf/juvenile	Yes	13	3	3	3	TRA	TRA	No	Control	0	N/A	N/A	N/A
2014-08-27	Buena Esperanza	50	09:26:00	Almost Clean w/calf	F	Almost Clean w/older calf/juvenile	Yes	14	3	3	3	TRA	TRA	No	Control	0	N/A	N/A	N/A
2014-08-27	Buena Esperanza	50	09:29:00	Almost Clean w/calf	F	Almost Clean w/older calf/juvenile	Yes	15	4	4	4	TRA	SOC	No	Control	0	N/A	N/A	N/A
2014-08-27	Buena Esperanza	50	09:32:00	Almost Clean w/calf	F	Almost Clean w/older calf/juvenile	Yes	16	4	4	4	SOC	SOC	No	Control	0	N/A	N/A	N/A
2014-08-27	Buena Esperanza	50	09:35:00	Almost Clean w/calf	F	Almost Clean w/older calf/juvenile	Yes	17	4	4	4	SOC	SOC	No	Control	0	N/A	N/A	N/A
2014-08-27	Buena Esperanza	50	09:38:00	Almost Clean w/calf	F	Almost Clean w/older calf/juvenile	Yes	18	4	4	4	SOC	SOC	No	Control	0	N/A	N/A	N/A
2014-08-27	Buena Esperanza	50	09:41:00	Almost Clean w/calf	F	Almost Clean w/older calf/juvenile	Yes	19	4	4	4	SOC	FOR	No	Control	0	N/A	N/A	N/A
2014-08-27	Buena Esperanza	50	09:44:00	Almost Clean w/calf	F	Almost Clean w/older calf/juvenile	Yes	20	4	4	4	FOR	FOR	No	Control	0	N/A	N/A	N/A
2014-08-27	Buena Esperanza	50	09:47:00	Almost Clean w/calf	F	Almost Clean w/older calf/juvenile	Yes	21	4	4	4	FOR	BLANK	No	Control	0	N/A	N/A	N/A
2014-08-27	Buena Esperanza	51	10:30:00	Almost Clean w/calf	F	Almost Clean w/older calf/juvenile	Yes	1	3	4	4	FOR	FOR	Yes	Impact	3	Yes	DI	N/A
2014-08-27	Buena Esperanza	51	10:33:00	Almost Clean w/calf	F	Almost Clean w/older calf/juvenile	Yes	2	4	4	4	FOR	FOR	Yes	Impact	7	Yes	DI	N/A
2014-08-27	Buena Esperanza	51	10:36:00	Almost Clean w/calf	F	Almost Clean w/older calf/juvenile	Yes	3	3	4	3	FOR	FOR	Yes	Impact	7	Yes	DI	N/A
2014-08-27	Buena Esperanza	51	10:39:00	Almost Clean w/calf	F	Almost Clean w/older calf/juvenile	Yes	4	3	4	4	FOR	FOR	Yes	Impact	8	Yes	DI	N/A
2014-08-27	Buena Esperanza	51	10:42:00	Almost Clean w/calf	F	Almost Clean w/older calf/juvenile	Yes	5	4	4	4	FOR	FOR	Yes	Impact	12	Yes	DI	N/A
2014-08-27	Buena Esperanza	51	10:45:00	Almost Clean w/calf	F	Almost Clean w/older calf/juvenile	Yes	6	4	4	4	FOR	FOR	Yes	Impact	10	Yes	DI	N/A
2014-08-27	Buena Esperanza	51	10:48:00	Almost Clean w/calf	F	Almost Clean w/older calf/juvenile	Yes	7	4	4	4	FOR	FOR	Yes	Impact	10	Yes	DI	N/A
2014-08-27	Buena Esperanza	51	10:51:00	Almost Clean w/calf	F	Almost Clean w/older calf/juvenile	Yes	8	4	4	4	FOR	FOR	Yes	Impact	9	Yes	DI	N/A
2014-08-27	Buena Esperanza	51	10:54:00	Almost Clean w/calf	F	Almost Clean w/older calf/juvenile	Yes	9	4	4	4	FOR	FOR	Yes	Impact	7	Yes	DI	N/A
2014-08-27	Buena Esperanza	51	10:57:00	Almost Clean w/calf	F	Almost Clean w/older calf/juvenile	Yes	10	4	4	4	FOR	FOR	Yes	Impact	5	Yes	DI	N/A
2014-08-27	Buena Esperanza	51	11:00:00	Almost Clean w/calf	F	Almost Clean w/older calf/juvenile	Yes	11	4	4	4	FOR	FOR	Yes	Impact	5	Yes	DI	N/A
2014-08-27	Buena Esperanza	51	11:03:00	Almost Clean w/calf	F	Almost Clean w/older calf/juvenile	Yes	12	4	4	4	FOR	FOR	Yes	Impact	4	Yes	DI	N/A
2014-08-27	Buena Esperanza	51	11:06:00	Almost Clean w/calf	F	Almost Clean w/older calf/juvenile	Yes	13	4	4	4	FOR	FOR	Yes	Impact	3	Yes	DI	N/A
2014-08-27	Buena Esperanza	51	11:09:00	Almost Clean w/calf	F	Almost Clean w/older calf/juvenile	Yes	14	4	4	4	FOR	FOR	Yes	Impact	2	Yes	DI	N/A
2014-08-27	Buena Esperanza	51	11:12:00	Almost Clean w/calf	F	Almost Clean w/older calf/juvenile	Yes	15	4	4	4	FOR	SOC	Yes	Impact	2	Yes	DI	N/A
2014-08-27	Buena Esperanza	51	11:15:00	Almost Clean w/calf	F	Almost Clean w/older calf/juvenile	Yes	16	4	4	4	SOC	TRA	Yes	Impact	2	Yes	DI	N/A
2014-08-27	Buena Esperanza	51	11:18:00	Almost Clean w/calf	F	Almost Clean w/older calf/juvenile	Yes	17	4	4	4	TRA	FOR	Yes	Impact	2	Yes	DI	N/A
2014-08-27	Buena Esperanza	51	11:21:00	Almost Clean w/calf	F	Almost Clean w/older calf/juvenile	Yes	18	4	4	4	FOR	FOR	Yes	Impact	2	Yes	DI	N/A
2014-08-27	Buena Esperanza	51	11:24:00	Almost Clean w/calf	F	Almost Clean w/older calf/juvenile	Yes	19	4	4	4	FOR	FOR	Yes	Impact	3	Yes	DI	N/A
2014-08-27	Buena Esperanza	51	11:27:00	Almost Clean w/calf	F	Almost Clean w/older calf/juvenile	Yes	20	4	4	4	FOR	FOR	Yes	Impact	2	Yes	DI	N/A
2014-08-27	Buena Esperanza	51	11:30:00	Almost Clean w/calf	F	Almost Clean w/older calf/juvenile	Yes	21	4	4	4	FOR	FOR	Yes	Impact	2	Yes	DI	N/A
2014-08-27	Buena Esperanza	51	11:33:00	Almost Clean w/calf	F	Almost Clean w/older calf/juvenile	Yes	22	4	4	4	FOR	FOR	Yes	Impact	2	Yes	DI	N/A
2014-08-27	Buena Esperanza	51	11:36:00	Almost Clean w/calf	F	Almost Clean w/older calf/juvenile	Yes	23	4	4	4	FOR	BLANK	Yes	Impact	2	Yes	DI	N/A
2014-08-27	Buena Esperanza	52	10:30:00	Tyrion	U	Tip nick and small nicks along trailing edge; white marks on right side of dorsal	No	1	3	4	4	FOR	FOR	Yes	impact	3	Yes	DI
2014-08-27	Buena Esperanza	52	10:33:00	Tyrion	U	Tip nick and small nicks along trailing edge; white marks on right side of dorsal	No	2	4	4	4	FOR	FOR	Yes	impact	7	Yes	DI
2014-08-27	Buena Esperanza	52	10:36:00	Tyrion	U	Tip nick and small nicks along trailing edge; white marks on right side of dorsal	No	3	3	4	3	FOR	FOR	Yes	impact	7	Yes	DI
2014-08-27	Buena Esperanza	52	10:39:00	Tyrion	U	Tip nick and small nicks along trailing edge; white marks on right side of dorsal	No	4	3	4	4	FOR	FOR	Yes	impact	8	Yes	DI
2014-08-27	Buena Esperanza	52	10:42:00	Tyrion	U	Tip nick and small nicks along trailing edge; white marks on right side of dorsal	No	5	4	4	4	FOR	FOR	Yes	impact	12	Yes	DI
2014-08-27	Buena Esperanza	52	10:45:00	Tyrion	U	Tip nick and small nicks along trailing edge; white marks on right side of dorsal	No	6	4	4	4	FOR	FOR	Yes	impact	10	Yes	DI
2014-08-27	Buena Esperanza	52	10:48:00	Tyrion	U	Tip nick and small nicks along trailing edge; white marks on right side of dorsal	No	7	4	4	4	FOR	FOR	Yes	impact	10	Yes	DI
2014-08-27	Buena Esperanza	52	10:51:00	Tyrion	U	Tip nick and small nicks along trailing edge; white marks on right side of dorsal	No	8	4	4	4	FOR	FOR	Yes	impact	9	Yes	DI
2014-08-27	Buena Esperanza	52	10:54:00	Tyrion	U	Tip nick and small nicks along trailing edge; white marks on right side of dorsal	No	9	4	4	4	FOR	FOR	Yes	impact	7	Yes	DI
2014-08-27	Buena Esperanza	52	10:57:00	Tyrion	U	Tip nick and small nicks along trailing edge; white marks on right side of dorsal	No	10	4	4	4	FOR	FOR	Yes	impact	5	Yes	DI
2014-08-27	Buena Esperanza	52	11:00:00	Tyrion	U	Tip nick and small nicks along trailing edge; white marks on right side of dorsal	No	11	4	4	4	FOR	FOR	Yes	impact	5	Yes	DI
2014-08-27	Buena Esperanza	52	11:03:00	Tyrion	U	Tip nick and small nicks along trailing edge; white marks on right side of dorsal	No	12	4	4	4	FOR	FOR	Yes	impact	4	Yes	DI
2014-08-27	Buena Esperanza	52	11:06:00	Tyrion	U	Tip nick and small nicks along trailing edge; white marks on right side of dorsal	No	13	4	4	4	FOR	FOR	Yes	impact	3	Yes	DI
2014-08-27	Buena Esperanza	52	11:09:00	Tyrion	U	Tip nick and small nicks along trailing edge; white marks on right side of dorsal	No	14	4	4	4	FOR	FOR	Yes	impact	2	Yes	DI
2014-08-27	Buena Esperanza	52	11:12:00	Tyrion	U	Tip nick and small nicks along trailing edge; white marks on right side of dorsal	No	15	4	4	4	FOR	SOC	Yes	impact	2	Yes	DI
2014-08-27	Buena Esperanza	52	11:15:00	Tyrion	U	Tip nick and small nicks along trailing edge; white marks on right side of dorsal	No	16	4	4	4	SOC	TRA	Yes	impact	2	Yes	DI
2014-08-27	Buena Esperanza	52	11:18:00	Tyrion	U	Tip nick and small nicks along trailing edge; white marks on right side of dorsal	No	17	4	4	4	TRA	FOR	Yes	impact	2	Yes	DI
2014-08-27	Buena Esperanza	52	11:21:00	Tyrion	U	Tip nick and small nicks along trailing edge; white marks on right side of dorsal	No	18	4	4	4	FOR	FOR	Yes	impact	2	Yes	DI
2014-08-27	Buena Esperanza	52	11:24:00	Tyrion	U	Tip nick and small nicks along trailing edge; white marks on right side of dorsal	No	19	4	4	4	FOR	FOR	Yes	impact	3	Yes	DI
2014-08-27	Buena Esperanza	52	11:27:00	Tyrion	U	Tip nick and small nicks along trailing edge; white marks on right side of dorsal	No	20	4	4	4	FOR	FOR	Yes	impact	2	Yes	DI
2014-08-27	Buena Esperanza	52	11:30:00	Tyrion	U	Tip nick and small nicks along trailing edge; white marks on right side of dorsal	No	21	4	4	4	FOR	FOR	Yes	impact	2	Yes	DI
2014-08-27	Buena Esperanza	52	11:33:00	Tyrion	U	Tip nick and small nicks along trailing edge; white marks on right side of dorsal	No	22	4	4	4	FOR	FOR	Yes	impact	2	Yes	DI
2014-08-27	Buena Esperanza	52	11:36:00	Tyrion	U	Tip nick and small nicks along trailing edge; white marks on right side of dorsal	No	23	4	4	4	FOR	BLANK	Yes	impact	2	Yes	DI
2014-08-29	Dolphin Bay	53	08:45:00	Tyrion	U	Triangular dorsal with white mark on top right side	No	1	2	2	2	SOC	FOR	No	control	0
2014-08-29	Dolphin Bay	53	08:48:00	Tyrion	U	Triangular dorsal with white mark on top right side	No	2	2	2	2	FOR	FOR	No	control	0
2014-08-29	Dolphin Bay	53	08:51:00	Tyrion	U	Triangular dorsal with white mark on top right side	No	3	2	2	2	FOR	FOR	No	control	0
2014-08-29	Dolphin Bay	53	08:54:00	Tyrion	U	Triangular dorsal with white mark on top right side	No	4	2	2	2	FOR	FOR	No	control	0
2014-08-29	Dolphin Bay	53	08:57:00	Tyrion	U	Triangular dorsal with white mark on top right side	No	5	2	2	2	FOR	FOR	No	control	0
2014-08-29	Dolphin Bay	53	09:00:00	Tyrion	U	Triangular dorsal with white mark on top right side	No	6	2	2	2	FOR	FOR	No	control	0
2014-08-29	Dolphin Bay	53	09:03:00	Tyrion	U	Triangular dorsal with white mark on top right side	No	7	2	2	2	FOR	FOR	No	control	0
2014-08-29	Dolphin Bay	53	09:06:00	Tyrion	U	Triangular dorsal with white mark on top right side	No	8	2	2	2	FOR	FOR	No	control	0
2014-08-29	Dolphin Bay	53	09:09:00	Tyrion	U	Triangular dorsal with white mark on top right side	No	9	2	2	2	FOR	FOR	No	control	0
2014-08-29	Dolphin Bay	53	09:12:00	Tyrion	U	Triangular dorsal with white mark on top right side	No	10	2	2	2	FOR	FOR	No	control	0
2014-08-29	Dolphin Bay	53	09:15:00	Tyrion	U	Triangular dorsal with white mark on top right side	No	11	2	2	2	FOR	FOR	No	control	0
2014-08-29	Dolphin Bay	53	09:18:00	Tyrion	U	Triangular dorsal with white mark on top right side	No	12	2	2	2	FOR	FOR	No	control	0
2014-08-29	Dolphin Bay	53	09:21:00	Tyrion	U	Triangular dorsal with white mark on top right side	No	13	5	6	5	FOR	FOR	No	control	0
2014-08-29	Dolphin Bay	53	09:24:00	Tyrion	U	Triangular dorsal with white mark on top right side	No	14	5	6	5	FOR	TRA	No	control	0
2014-08-29	Dolphin Bay	53	09:27:00	Tyrion	U	Triangular dorsal with white mark on top right side	No	15	5	6	5	TRA	TRA	No	control	0
2014-08-29	Dolphin Bay	53	09:30:00	Tyrion	U	Triangular dorsal with white mark on top right side	No	16	5	6	5	TRA	TRA	No	control	0
2014-08-29	Dolphin Bay	53	09:33:00	Tyrion	U	Triangular dorsal with white mark on top right side	No	17	5	6	5	TRA	FOR	No	control	0
2014-08-29	Dolphin Bay	53	09:36:00	Tyrion	U	Triangular dorsal with white mark on top right side	No	18	8	9	8	FOR	SOC	No	control	0
2014-08-29	Dolphin Bay	53	09:39:00	Tyrion	U	Triangular dorsal with white mark on top right side	No	19	8	9	8	SOC	SOC	No	control	0
2014-08-29	Dolphin Bay	53	09:42:00	Tyrion	U	Triangular dorsal with white mark on top right side	No	20	8	9	8	SOC	SOC	No	control	0
2014-08-29	Dolphin Bay	53	09:45:00	Tyrion	U	Triangular dorsal with white mark on top right side	No	21	8	9	8	SOC	UNKNOWN	No	control	0
2014-08-29	Dolphin Bay	53	09:48:00	Tyrion	U	Triangular dorsal with white mark on top right side	No	22	8	9	8	UNKNOWN	BLANK	No	control	0
2014-08-29	Dolphin Bay	54	08:45:00	Possible Jacome	U	Tall, slim dorsal with slight curve at the tip	No	1	2	2	2	SOC	FOR	No	control	0
2014-08-29	Dolphin Bay	54	08:48:00	Possible Jacome	U	Tall, slim dorsal with slight curve at the tip	No	2	2	2	2	FOR	FOR	No	control	0
2014-08-29	Dolphin Bay	54	08:51:00	Possible Jacome	U	Tall, slim dorsal with slight curve at the tip	No	3	2	2	2	FOR	FOR	No	control	0
2014-08-29	Dolphin Bay	54	08:54:00	Possible Jacome	U	Tall, slim dorsal with slight curve at the tip	No	4	2	2	2	FOR	FOR	No	control	0
2014-08-29	Dolphin Bay	54	08:57:00	Possible Jacome	U	Tall, slim dorsal with slight curve at the tip	No	5	2	2	2	FOR	FOR	No	control	0
2014-08-29	Dolphin Bay	54	09:00:00	Possible Jacome	U	Tall, slim dorsal with slight curve at the tip	No	6	2	2	2	FOR	FOR	No	control	0
2014-08-29	Dolphin Bay	54	09:03:00	Possible Jacome	U	Tall, slim dorsal with slight curve at the tip	No	7	2	2	2	FOR	FOR	No	control	0
2014-08-29	Dolphin Bay	54	09:06:00	Possible Jacome	U	Tall, slim dorsal with slight curve at the tip	No	8	2	2	2	FOR	FOR	No	control	0
2014-08-29	Dolphin Bay	54	09:09:00	Possible Jacome	U	Tall, slim dorsal with slight curve at the tip	No	9	2	2	2	FOR	FOR	No	control	0
2014-08-29	Dolphin Bay	54	09:12:00	Possible Jacome	U	Tall, slim dorsal with slight curve at the tip	No	10	2	2	2	FOR	FOR	No	control	0
2014-08-29	Dolphin Bay	54	09:15:00	Possible Jacome	U	Tall, slim dorsal with slight curve at the tip	No	11	2	2	2	FOR	FOR	No	control	0
2014-08-29	Dolphin Bay	54	09:18:00	Possible Jacome	U	Tall, slim dorsal with slight curve at the tip	No	12	2	2	2	FOR	FOR	No	control	0
2014-08-29	Dolphin Bay	54	09:21:00	Possible Jacome	U	Tall, slim dorsal with slight curve at the tip	No	13	5	6	5	FOR	FOR	No	control	0
2014-08-29	Dolphin Bay	54	09:24:00	Possible Jacome	U	Tall, slim dorsal with slight curve at the tip	No	14	5	6	5	FOR	TRA	No	control	0
2014-08-29	Dolphin Bay	54	09:27:00	Possible Jacome	U	Tall, slim dorsal with slight curve at the tip	No	15	5	6	5	TRA	TRA	No	control	0
2014-08-29	Dolphin Bay	54	09:30:00	Possible Jacome	U	Tall, slim dorsal with slight curve at the tip	No	16	5	6	5	TRA	TRA	No	control	0
2014-08-29	Dolphin Bay	54	09:33:00	Possible Jacome	U	Tall, slim dorsal with slight curve at the tip	No	17	5	6	5	TRA	FOR	No	control	0
2014-08-29	Dolphin Bay	54	09:36:00	Possible Jacome	U	Tall, slim dorsal with slight curve at the tip	No	18	8	9	8	FOR	SOC	No	control	0
2014-08-29	Dolphin Bay	54	09:39:00	Possible Jacome	U	Tall, slim dorsal with slight curve at the tip	No	19	8	9	8	SOC	SOC	No	control	0
2014-08-29	Dolphin Bay	54	09:42:00	Possible Jacome	U	Tall, slim dorsal with slight curve at the tip	No	20	8	9	8	SOC	SOC	No	control	0
2014-08-29	Dolphin Bay	54	09:45:00	Possible Jacome	U	Tall, slim dorsal with slight curve at the tip	No	21	8	9	8	SOC	UNKNOWN	No	control	0
2014-08-29	Dolphin Bay	54	09:48:00	Possible Jacome	U	Tall, slim dorsal with slight curve at the tip	No	22	8	9	8	UNKNOWN	BLANK	No	control	0
2014-08-29	Dolphin Bay	55	10:09:00	NO ID-Tall, slim very curved dorsal	U	Tall, slim very curved dorsal	No	1	7	9	8	FOR	SOC	Yes	impact	5	Yes	DI
2014-08-29	Dolphin Bay	55	10:12:00	NO ID-Tall, slim very curved dorsal	U	Tall, slim very curved dorsal	No	2	7	9	8	SOC	SOC	Yes	impact	6	Yes	DI
2014-08-29	Dolphin Bay	55	10:15:00	NO ID-Tall, slim very curved dorsal	U	Tall, slim very curved dorsal	No	3	7	9	8	SOC	SOC	Yes	impact	6	Yes	DI
2014-08-29	Dolphin Bay	55	10:18:00	NO ID-Tall, slim very curved dorsal	U	Tall, slim very curved dorsal	No	4	7	9	8	SOC	SOC	Yes	impact	6	Yes	DI
2014-08-29	Dolphin Bay	55	10:21:00	NO ID-Tall, slim very curved dorsal	U	Tall, slim very curved dorsal	No	5	7	9	8	SOC	TRA	Yes	impact	6	Yes	DI
2014-08-29	Dolphin Bay	55	10:24:00	NO ID-Tall, slim very curved dorsal	U	Tall, slim very curved dorsal	No	6	7	8	7	TRA	TRA	Yes	impact	4	Yes	DI
2014-08-29	Dolphin Bay	55	10:27:00	NO ID-Tall, slim very curved dorsal	U	Tall, slim very curved dorsal	No	7	7	8	7	TRA	TRA	Yes	impact	2	Yes	DI
2014-08-29	Dolphin Bay	55	10:30:00	NO ID-Tall, slim very curved dorsal	U	Tall, slim very curved dorsal	No	8	7	8	7	TRA	SOC	Yes	impact	5	Yes	DI
2014-08-29	Dolphin Bay	55	10:33:00	NO ID-Tall, slim very curved dorsal	U	Tall, slim very curved dorsal	No	9	7	8	7	SOC	FOR	Yes	impact	5	Yes	DI
2014-08-29	Dolphin Bay	55	10:36:00	NO ID-Tall, slim very curved dorsal	U	Tall, slim very curved dorsal	No	10	7	8	7	FOR	TRA	Yes	impact	5	Yes	DI
2014-08-29	Dolphin Bay	55	10:39:00	NO ID-Tall, slim very curved dorsal	U	Tall, slim very curved dorsal	No	11	7	8	7	TRA	TRA	Yes	impact	8	Yes	DI
2014-08-29	Dolphin Bay	55	10:42:00	NO ID-Tall, slim very curved dorsal	U	Tall, slim very curved dorsal	No	12	7	8	7	TRA	TRA	Yes	impact	4	Yes	DI
2014-08-29	Dolphin Bay	55	10:45:00	NO ID-Tall, slim very curved dorsal	U	Tall, slim very curved dorsal	No	13	7	8	7	TRA	TRA	Yes	impact	4	Yes	IN
2014-08-29	Dolphin Bay	55	10:48:00	NO ID-Tall, slim very curved dorsal	U	Tall, slim very curved dorsal	No	14	4	6	5	TRA	TRA	Yes	impact	3	No	IN
2014-08-29	Dolphin Bay	55	10:51:00	NO ID-Tall, slim very curved dorsal	U	Tall, slim very curved dorsal	No	15	4	6	5	TRA	SOC	Yes	impact	3	No	IN
2014-08-29	Dolphin Bay	55	10:54:00	NO ID-Tall, slim very curved dorsal	U	Tall, slim very curved dorsal	No	16	4	6	5	SOC	TRA	No	transition	0
2014-08-29	Dolphin Bay	55	10:57:00	NO ID-Tall, slim very curved dorsal	U	Tall, slim very curved dorsal	No	17	4	6	5	TRA	TRA	No	control	0
2014-08-29	Dolphin Bay	55	11:00:00	NO ID-Tall, slim very curved dorsal	U	Tall, slim very curved dorsal	No	18	4	6	5	TRA	TRA	No	control	0
2014-08-29	Dolphin Bay	55	11:03:00	NO ID-Tall, slim very curved dorsal	U	Tall, slim very curved dorsal	No	19	4	6	5	TRA	TRA	No	control	0
2014-08-29	Dolphin Bay	55	11:06:00	NO ID-Tall, slim very curved dorsal	U	Tall, slim very curved dorsal	No	20	4	6	5	TRA	UNKNOWN	No	control	0
2014-08-29	Dolphin Bay	55	11:09:00	NO ID-Tall, slim very curved dorsal	U	Tall, slim very curved dorsal	No	21	4	6	5	UNKNOWN	BLANK	No	control	0
2014-08-30	Dolphin Bay	56	08:54:00	Almost Clean w calf	F	Notches along trailing edge/calf has two nicks on top of dorsal	No	1	3	3	3	FOR	FOR	Yes	impact	1	Yes	DI
2014-08-30	Dolphin Bay	56	08:57:00	Almost Clean w calf	F	Notches along trailing edge/calf has two nicks on top of dorsal	No	2	3	3	3	FOR	FOR	Yes	impact	1	No	DI
2014-08-30	Dolphin Bay	56	09:00:00	Almost Clean w calf	F	Notches along trailing edge/calf has two nicks on top of dorsal	No	3	3	3	3	FOR	TRA	Yes	impact	1	No	DI
2014-08-30	Dolphin Bay	56	09:03:00	Almost Clean w calf	F	Notches along trailing edge/calf has two nicks on top of dorsal	No	4	3	3	3	TRA	TRA	Yes	impact	1	Yes	DI
2014-08-30	Dolphin Bay	56	09:06:00	Almost Clean w calf	F	Notches along trailing edge/calf has two nicks on top of dorsal	No	5	3	3	3	TRA	TRA	Yes	impact	1	Yes	DI
2014-08-30	Dolphin Bay	56	09:09:00	Almost Clean w calf	F	Notches along trailing edge/calf has two nicks on top of dorsal	No	6	3	3	3	TRA	TRA	Yes	impact	1	Yes	DI
2014-08-30	Dolphin Bay	56	09:12:00	Almost Clean w calf	F	Notches along trailing edge/calf has two nicks on top of dorsal	No	7	3	3	3	TRA	TRA	Yes	impact	1	Yes	DI
2014-08-30	Dolphin Bay	56	09:15:00	Almost Clean w calf	F	Notches along trailing edge/calf has two nicks on top of dorsal	No	8	3	3	3	TRA	TRA	Yes	impact	1	Yes	DI
2014-08-30	Dolphin Bay	56	09:18:00	Almost Clean w calf	F	Notches along trailing edge/calf has two nicks on top of dorsal	No	9	3	3	3	TRA	FOR	Yes	impact	1	No	PAS
2014-08-30	Dolphin Bay	56	09:21:00	Almost Clean w calf	F	Notches along trailing edge/calf has two nicks on top of dorsal	No	10	3	3	3	FOR	FOR	Yes	impact	1	No	DI
2014-08-30	Dolphin Bay	56	09:24:00	Almost Clean w calf	F	Notches along trailing edge/calf has two nicks on top of dorsal	No	11	3	3	3	FOR	FOR	Yes	impact	1	Yes	PAS
2014-08-30	Dolphin Bay	56	09:27:00	Almost Clean w calf	F	Notches along trailing edge/calf has two nicks on top of dorsal	No	12	3	3	3	FOR	FOR	Yes	impact	1	Yes	DI
2014-08-30	Dolphin Bay	56	09:30:00	Almost Clean w calf	F	Notches along trailing edge/calf has two nicks on top of dorsal	No	13	2	2	2	FOR	FOR	No	transition	0
2014-08-30	Dolphin Bay	56	09:33:00	Almost Clean w calf	F	Notches along trailing edge/calf has two nicks on top of dorsal	No	14	2	2	2	FOR	TRA	No	control	0
2014-08-30	Dolphin Bay	56	09:36:00	Almost Clean w calf	F	Notches along trailing edge/calf has two nicks on top of dorsal	No	15	4	4	4	TRA	TRA	No	control	0
2014-08-30	Dolphin Bay	56	09:39:00	Almost Clean w calf	F	Notches along trailing edge/calf has two nicks on top of dorsal	No	16	4	4	4	TRA	FOR	No	control	0
2014-08-30	Dolphin Bay	56	09:42:00	Almost Clean w calf	F	Notches along trailing edge/calf has two nicks on top of dorsal	No	17	4	4	4	FOR	TRA	No	control	0
2014-08-30	Dolphin Bay	56	09:45:00	Almost Clean w calf	F	Notches along trailing edge/calf has two nicks on top of dorsal	No	18	4	4	4	TRA	FOR	No	control	0
2014-08-30	Dolphin Bay	56	09:48:00	Almost Clean w calf	F	Notches along trailing edge/calf has two nicks on top of dorsal	No	19	4	4	4	FOR	FOR	No	control	0
2014-08-30	Dolphin Bay	56	09:51:00	Almost Clean w calf	F	Notches along trailing edge/calf has two nicks on top of dorsal	No	20	4	4	4	FOR	FOR	No	control	0
2014-08-30	Dolphin Bay	56	09:54:00	Almost Clean w calf	F	Notches along trailing edge/calf has two nicks on top of dorsal	No	21	4	4	4	FOR	BLANK	No	control	0
2014-08-30	Dolphin Bay	57	08:54:00	STRI	U	Serrated trailing edge of dorsal/aka Peter Pan	No	1	3	3	3	TRA	FOR	Yes	impact	1	Yes	DI	ID
2014-08-30	Dolphin Bay	57	08:57:00	STRI	U	Serrated trailing edge of dorsal/aka Peter Pan	No	2	3	3	3	FOR	TRA	Yes	impact	1	Yes	DI	TRA
2014-08-30	Dolphin Bay	57	09:00:00	STRI	U	Serrated trailing edge of dorsal/aka Peter Pan	No	3	3	3	3	TRA	TRA	Yes	impact	1	Yes	DI	TRA
2014-08-30	Dolphin Bay	57	09:03:00	STRI	U	Serrated trailing edge of dorsal/aka Peter Pan	No	4	3	3	3	TRA	TRA	Yes	impact	1	Yes	DI	TRA
2014-08-30	Dolphin Bay	57	09:06:00	STRI	U	Serrated trailing edge of dorsal/aka Peter Pan	No	5	3	3	3	TRA	TRA	Yes	impact	1	Yes	DI	TRA
2014-08-30	Dolphin Bay	57	09:09:00	STRI	U	Serrated trailing edge of dorsal/aka Peter Pan	No	6	3	3	3	TRA	TRA	Yes	impact	1	Yes	DI	TRA
2014-08-30	Dolphin Bay	57	09:12:00	STRI	U	Serrated trailing edge of dorsal/aka Peter Pan	No	7	3	3	3	TRA	TRA	Yes	impact	1	Yes	DI	TRA
2014-08-30	Dolphin Bay	57	09:15:00	STRI	U	Serrated trailing edge of dorsal/aka Peter Pan	No	8	3	3	3	TRA	FOR	Yes	impact	1	Yes	DI	ID
2014-08-30	Dolphin Bay	57	09:18:00	STRI	U	Serrated trailing edge of dorsal/aka Peter Pan	No	9	3	3	3	FOR	FOR	Yes	impact	1	No	PAS	TRA
2014-08-30	Dolphin Bay	57	09:21:00	STRI	U	Serrated trailing edge of dorsal/aka Peter Pan	No	10	3	3	3	FOR	FOR	Yes	impact	1	No	DI	TRA
2014-08-30	Dolphin Bay	57	09:24:00	STRI	U	Serrated trailing edge of dorsal/aka Peter Pan	No	11	1	1	1	FOR	FOR	Yes	impact	1	Yes	PAS	TRA
2014-08-30	Dolphin Bay	57	09:27:00	STRI	U	Serrated trailing edge of dorsal/aka Peter Pan	No	12	1	1	1	FOR	FOR	Yes	impact	1	Yes	DI	TRA
2014-08-30	Dolphin Bay	57	09:30:00	STRI	U	Serrated trailing edge of dorsal/aka Peter Pan	No	13	1	1	1	FOR	TRA	No	transition	0
2014-08-30	Dolphin Bay	57	09:33:00	STRI	U	Serrated trailing edge of dorsal/aka Peter Pan	No	14	4	4	4	TRA	TRA	No	control	0
2014-08-30	Dolphin Bay	57	09:36:00	STRI	U	Serrated trailing edge of dorsal/aka Peter Pan	No	15	4	4	4	TRA	TRA	No	control	0
2014-08-30	Dolphin Bay	57	09:39:00	STRI	U	Serrated trailing edge of dorsal/aka Peter Pan	No	16	4	4	4	TRA	FOR	No	control	0
2014-08-30	Dolphin Bay	57	09:42:00	STRI	U	Serrated trailing edge of dorsal/aka Peter Pan	No	17	4	4	4	FOR	FOR	No	control	0
2014-08-30	Dolphin Bay	57	09:45:00	STRI	U	Serrated trailing edge of dorsal/aka Peter Pan	No	18	4	4	4	FOR	FOR	No	control	0
2014-08-30	Dolphin Bay	57	09:48:00	STRI	U	Serrated trailing edge of dorsal/aka Peter Pan	No	19	4	4	4	FOR	MISS	No	control	0
2014-08-30	Dolphin Bay	57	09:51:00	STRI	U	Serrated trailing edge of dorsal/aka Peter Pan	No	20	4	4	4	MISS	MISS	No	control	0
2014-08-30	Dolphin Bay	57	09:54:00	STRI	U	Serrated trailing edge of dorsal/aka Peter Pan	No	21	4	4	4	MISS	BLANK	No	control	0
2014-08-30	Dolphin Bay	58	10:09:00	Tyrion	U	Tip nick and small nicks along trailing edge; white marks on right side of dorsal	No	1	2	4	3	FOR	FOR	Yes	impact	9	Yes	DI	TR
2014-08-30	Dolphin Bay	58	10:12:00	Tyrion	U	Tip nick and small nicks along trailing edge; white marks on right side of dorsal	No	2	3	4	3	FOR	FOR	Yes	impact	9	Yes	DI	TR
2014-08-30	Dolphin Bay	58	10:15:00	Tyrion	U	Tip nick and small nicks along trailing edge; white marks on right side of dorsal	No	3	3	4	3	FOR	TRA	Yes	impact	7	Yes	DI	ID
2014-08-30	Dolphin Bay	58	10:18:00	Tyrion	U	Tip nick and small nicks along trailing edge; white marks on right side of dorsal	No	4	4	4	4	TRA	FOR	Yes	impact	7	Yes	DI	TR
2014-08-30	Dolphin Bay	58	10:21:00	Tyrion	U	Tip nick and small nicks along trailing edge; white marks on right side of dorsal	No	5	4	4	4	FOR	TRA	Yes	impact	7	Yes	DI	TR
2014-08-30	Dolphin Bay	58	10:24:00	Tyrion	U	Tip nick and small nicks along trailing edge; white marks on right side of dorsal	No	6	4	4	4	TRA	TRA	Yes	impact	7	Yes	DI	TR
2014-08-30	Dolphin Bay	58	10:27:00	Tyrion	U	Tip nick and small nicks along trailing edge; white marks on right side of dorsal	No	7	4	4	4	TRA	TRA	Yes	impact	7	Yes	DI	TR
2014-08-30	Dolphin Bay	58	10:30:00	Tyrion	U	Tip nick and small nicks along trailing edge; white marks on right side of dorsal	No	8	4	4	4	TRA	TRA	Yes	impact	6	Yes	DI	TR
2014-08-30	Dolphin Bay	58	10:33:00	Tyrion	U	Tip nick and small nicks along trailing edge; white marks on right side of dorsal	No	9	4	4	4	TRA	TRA	Yes	impact	4	Yes	DI	TR
2014-08-30	Dolphin Bay	58	10:36:00	Tyrion	U	Tip nick and small nicks along trailing edge; white marks on right side of dorsal	No	10	4	4	4	TRA	TRA	Yes	impact	3	Yes	DI	TR
2014-08-30	Dolphin Bay	58	10:39:00	Tyrion	U	Tip nick and small nicks along trailing edge; white marks on right side of dorsal	No	11	4	4	4	TRA	FOR	Yes	impact	3	Yes	DI	TR
2014-08-30	Dolphin Bay	58	10:42:00	Tyrion	U	Tip nick and small nicks along trailing edge; white marks on right side of dorsal	No	12	4	4	4	FOR	FOR	Yes	impact	3	Yes	DI	TR
2014-08-30	Dolphin Bay	58	10:45:00	Tyrion	U	Tip nick and small nicks along trailing edge; white marks on right side of dorsal	No	13	4	4	4	FOR	FOR	Yes	impact	3	Yes	DI	TR
2014-08-30	Dolphin Bay	58	10:48:00	Tyrion	U	Tip nick and small nicks along trailing edge; white marks on right side of dorsal	No	14	4	4	4	FOR	FOR	Yes	impact	3	Yes	DI	ID
2014-08-30	Dolphin Bay	58	10:51:00	Tyrion	U	Tip nick and small nicks along trailing edge; white marks on right side of dorsal	No	15	4	4	4	FOR	TRA	Yes	impact	3	Yes	DI	TR
2014-08-30	Dolphin Bay	58	10:54:00	Tyrion	U	Tip nick and small nicks along trailing edge; white marks on right side of dorsal	No	16	4	4	4	TRA	TRA	Yes	impact	1	Yes	DI	TR
2014-08-30	Dolphin Bay	58	10:57:00	Tyrion	U	Tip nick and small nicks along trailing edge; white marks on right side of dorsal	No	17	4	4	4	TRA	TRA	Yes	impact	1	Yes	PAS	PT
2014-08-30	Dolphin Bay	58	11:00:00	Tyrion	U	Tip nick and small nicks along trailing edge; white marks on right side of dorsal	No	18	2	2	2	TRA	TRA	Yes	impact	1	Yes	DI	TR
2014-08-30	Dolphin Bay	58	11:03:00	Tyrion	U	Tip nick and small nicks along trailing edge; white marks on right side of dorsal	No	19	2	2	2	TRA	FOR	Yes	impact	1	Yes	DI	TR
2014-08-30	Dolphin Bay	58	11:06:00	Tyrion	U	Tip nick and small nicks along trailing edge; white marks on right side of dorsal	No	20	2	2	2	FOR	TRA	No	transition	0
2014-08-30	Dolphin Bay	58	11:09:00	Tyrion	U	Tip nick and small nicks along trailing edge; white marks on right side of dorsal	No	21	2	2	2	TRA	FOR	Yes	impact	2	Yes	DI	TR
2014-08-30	Dolphin Bay	58	11:12:00	Tyrion	U	Tip nick and small nicks along trailing edge; white marks on right side of dorsal	No	22	2	2	2	FOR	FOR	Yes	impact	2	Yes	DI	ID
2014-08-30	Dolphin Bay	58	11:15:00	Tyrion	U	Tip nick and small nicks along trailing edge; white marks on right side of dorsal	No	23	2	2	2	FOR	TRA	Yes	impact	2	Yes	IN	PT
2014-08-30	Dolphin Bay	58	11:18:00	Tyrion	U	Tip nick and small nicks along trailing edge; white marks on right side of dorsal	No	24	2	2	2	TRA	BLANK	Yes	impact	2	Yes	DI	TR
2014-08-30	Dolphin Bay	59	10:09:00	Piquito	M	Tip nick, peduncle notch	No	1	2	4	3	FOR	FOR	Yes	impact	9	Yes	DI	TR
2014-08-30	Dolphin Bay	59	10:12:00	Piquito	M	Tip nick, peduncle notch	No	2	3	4	3	FOR	FOR	Yes	impact	9	Yes	DI	TR
2014-08-30	Dolphin Bay	59	10:15:00	Piquito	M	Tip nick, peduncle notch	No	3	3	4	3	FOR	TRA	Yes	impact	7	Yes	DI	ID
2014-08-30	Dolphin Bay	59	10:18:00	Piquito	M	Tip nick, peduncle notch	No	4	4	4	4	TRA	FOR	Yes	impact	7	Yes	DI	TR
2014-08-30	Dolphin Bay	59	10:21:00	Piquito	M	Tip nick, peduncle notch	No	5	4	4	4	FOR	TRA	Yes	impact	7	Yes	DI	TR
2014-08-30	Dolphin Bay	59	10:24:00	Piquito	M	Tip nick, peduncle notch	No	6	4	4	4	TRA	TRA	Yes	impact	7	Yes	DI	TR
2014-08-30	Dolphin Bay	59	10:27:00	Piquito	M	Tip nick, peduncle notch	No	7	4	4	4	TRA	TRA	Yes	impact	7	Yes	DI	TR
2014-08-30	Dolphin Bay	59	10:30:00	Piquito	M	Tip nick, peduncle notch	No	8	4	4	4	TRA	TRA	Yes	impact	6	Yes	DI	TR
2014-08-30	Dolphin Bay	59	10:33:00	Piquito	M	Tip nick, peduncle notch	No	9	4	4	4	TRA	TRA	Yes	impact	4	Yes	DI	TR
2014-08-30	Dolphin Bay	59	10:36:00	Piquito	M	Tip nick, peduncle notch	No	10	4	4	4	TRA	TRA	Yes	impact	3	Yes	DI	TR
2014-08-30	Dolphin Bay	59	10:39:00	Piquito	M	Tip nick, peduncle notch	No	11	4	4	4	TRA	FOR	Yes	impact	3	Yes	DI	TR
2014-08-30	Dolphin Bay	59	10:42:00	Piquito	M	Tip nick, peduncle notch	No	12	4	4	4	FOR	FOR	Yes	impact	3	Yes	DI	TR
2014-08-30	Dolphin Bay	59	10:45:00	Piquito	M	Tip nick, peduncle notch	No	13	4	4	4	FOR	FOR	Yes	impact	3	Yes	DI	TR
2014-08-30	Dolphin Bay	59	10:48:00	Piquito	M	Tip nick, peduncle notch	No	14	4	4	4	FOR	FOR	Yes	impact	3	Yes	DI	ID
2014-08-30	Dolphin Bay	59	10:51:00	Piquito	M	Tip nick, peduncle notch	No	15	4	4	4	FOR	TRA	Yes	impact	3	Yes	DI	TR
2014-08-30	Dolphin Bay	59	10:54:00	Piquito	M	Tip nick, peduncle notch	No	16	4	4	4	TRA	TRA	Yes	impact	1	Yes	DI	TR
2014-08-30	Dolphin Bay	59	10:57:00	Piquito	M	Tip nick, peduncle notch	No	17	4	4	4	TRA	TRA	Yes	impact	1	Yes	PAS	PT
2014-08-30	Dolphin Bay	59	11:00:00	Piquito	M	Tip nick, peduncle notch	No	18	2	2	2	TRA	TRA	Yes	impact	1	Yes	DI	TR
2014-08-30	Dolphin Bay	59	11:03:00	Piquito	M	Tip nick, peduncle notch	No	19	2	2	2	TRA	FOR	Yes	impact	1	Yes	DI	TR
2014-08-30	Dolphin Bay	59	11:06:00	Piquito	M	Tip nick, peduncle notch	No	20	2	2	2	FOR	TRA	No	transition	0
2014-08-30	Dolphin Bay	59	11:09:00	Piquito	M	Tip nick, peduncle notch	No	21	2	2	2	TRA	FOR	Yes	impact	2	Yes	DI	TR
2014-08-30	Dolphin Bay	59	11:12:00	Piquito	M	Tip nick, peduncle notch	No	22	2	2	2	FOR	FOR	Yes	impact	2	Yes	DI	ID
2014-08-30	Dolphin Bay	59	11:15:00	Piquito	M	Tip nick, peduncle notch	No	23	2	2	2	FOR	TRA	Yes	impact	2	Yes	IN	PT
2014-08-30	Dolphin Bay	60	11:18:00	Piquito	M	Tip nick, peduncle notch	No	24	2	2	2	TRA	BLANK	Yes	impact	2	Yes	DI	TR
2014-09-01	Dolphin Bay	60	08:45:00	Piquito	M	Tip nick, peduncle notch	No	1	1	1	1	FOR	FOR	No	control	0
2014-09-01	Dolphin Bay	60	08:48:00	Piquito	M	Tip nick, peduncle notch	No	2	1	1	1	FOR	FOR	No	control	0
2014-09-01	Dolphin Bay	60	08:51:00	Piquito	M	Tip nick, peduncle notch	No	3	1	1	1	FOR	FOR	No	control	0
2014-09-01	Dolphin Bay	60	08:54:00	Piquito	M	Tip nick, peduncle notch	No	4	1	1	1	FOR	FOR	No	control	0
2014-09-01	Dolphin Bay	60	08:57:00	Piquito	M	Tip nick, peduncle notch	No	5	1	1	1	FOR	FOR	No	control	0
2014-09-01	Dolphin Bay	60	09:00:00	Piquito	M	Tip nick, peduncle notch	No	6	1	1	1	FOR	TRA	No	control	0
2014-09-01	Dolphin Bay	60	09:03:00	Piquito	M	Tip nick, peduncle notch	No	7	1	1	1	TRA	TRA	No	control	0
2014-09-01	Dolphin Bay	60	09:06:00	Piquito	M	Tip nick, peduncle notch	No	8	1	1	1	TRA	FOR	No	control	0
2014-09-01	Dolphin Bay	60	09:09:00	Piquito	M	Tip nick, peduncle notch	No	9	1	1	1	FOR	FOR	No	control	0
2014-09-01	Dolphin Bay	60	09:11:00	Piquito	M	Tip nick, peduncle notch	No	10	1	1	1	FOR	FOR	No	control	0
2014-09-01	Dolphin Bay	60	09:14:00	Piquito	M	Tip nick, peduncle notch	No	11	1	1	1	FOR	BLANK	No	control	0
2014-09-01	Buena Esperanza	61	09:31:00	Half Fin-Mocho	U	Missing upper two thirds of dorsal fin-sex unknown	No	1	1	1	1	FOR	FOR	No	control	0
2014-09-01	Buena Esperanza	61	09:34:00	Half Fin-Mocho	U	Missing upper two thirds of dorsal fin-sex unknown	No	2	1	1	1	FOR	FOR	No	control	0
2014-09-01	Buena Esperanza	61	09:37:00	Half Fin-Mocho	U	Missing upper two thirds of dorsal fin-sex unknown	No	3	1	1	1	FOR	FOR	No	control	0
2014-09-01	Buena Esperanza	61	09:40:00	Half Fin-Mocho	U	Missing upper two thirds of dorsal fin-sex unknown	No	4	1	1	1	FOR	FOR	No	control	0
2014-09-01	Buena Esperanza	61	09:43:00	Half Fin-Mocho	U	Missing upper two thirds of dorsal fin-sex unknown	No	5	1	1	1	FOR	FOR	No	control	0
2014-09-01	Buena Esperanza	61	09:46:00	Half Fin-Mocho	U	Missing upper two thirds of dorsal fin-sex unknown	No	6	1	1	1	FOR	FOR	No	control	0
2014-09-01	Buena Esperanza	61	09:49:00	Half Fin-Mocho	U	Missing upper two thirds of dorsal fin-sex unknown	No	7	1	1	1	FOR	FOR	No	control	0
2014-09-01	Buena Esperanza	61	09:52:00	Half Fin-Mocho	U	Missing upper two thirds of dorsal fin-sex unknown	No	8	1	1	1	FOR	FOR	No	control	0
2014-09-01	Buena Esperanza	61	09:55:00	Half Fin-Mocho	U	Missing upper two thirds of dorsal fin-sex unknown	No	9	1	1	1	FOR	FOR	No	control	0
2014-09-01	Buena Esperanza	61	09:58:00	Half Fin-Mocho	U	Missing upper two thirds of dorsal fin-sex unknown	No	10	1	1	1	FOR	FOR	No	control	0
2014-09-01	Buena Esperanza	61	10:01:00	Half Fin-Mocho	U	Missing upper two thirds of dorsal fin-sex unknown	No	11	1	1	1	FOR	FOR	No	control	0
2014-09-01	Buena Esperanza	61	10:04:00	Half Fin-Mocho	U	Missing upper two thirds of dorsal fin-sex unknown	No	12	1	1	1	FOR	BLANK	No	control	0
2014-09-02	Dolphin Bay	62	09:37:00	Piquito	M	Tip nick, peduncle notch	No	1	1	1	1	TRA	FOR	Yes	impact	2	Yes	DI	ID
2014-09-02	Dolphin Bay	62	09:40:00	Piquito	M	Tip nick, peduncle notch	No	2	1	1	1	FOR	FOR	Yes	impact	2	Yes	DI	ID
2014-09-02	Dolphin Bay	62	09:43:00	Piquito	M	Tip nick, peduncle notch	No	3	1	1	1	FOR	TRA	Yes	impact	2	Yes	DI	ID
2014-09-02	Dolphin Bay	62	09:46:00	Piquito	M	Tip nick, peduncle notch	No	4	1	1	1	TRA	FOR	Yes	impact	2	Yes	DI	ID
2014-09-02	Dolphin Bay	62	09:49:00	Piquito	M	Tip nick, peduncle notch	No	5	1	1	1	FOR	FOR	Yes	impact	2	Yes	PAS	ID
2014-09-02	Dolphin Bay	62	09:52:00	Piquito	M	Tip nick, peduncle notch	No	6	1	1	1	FOR	TRA	Yes	impact	2	No	DI	ID
2014-09-02	Dolphin Bay	62	09:55:00	Piquito	M	Tip nick, peduncle notch	No	7	1	1	1	TRA	TRA	No	transition	0
2014-09-02	Dolphin Bay	62	09:58:00	Piquito	M	Tip nick, peduncle notch	No	8	1	1	1	TRA	FOR	No	control	0
2014-09-02	Dolphin Bay	62	10:01:00	Piquito	M	Tip nick, peduncle notch	No	9	1	1	1	FOR	TRA	Yes	impact	1	No	DI	TR
2014-09-02	Dolphin Bay	62	10:04:00	Piquito	M	Tip nick, peduncle notch	No	10	1	1	1	TRA	TRA	No	transition	0
2014-09-02	Dolphin Bay	62	10:07:00	Piquito	M	Tip nick, peduncle notch	No	11	1	1	1	TRA	FOR	No	control	0
2014-09-02	Dolphin Bay	62	10:10:00	Piquito	M	Tip nick, peduncle notch	No	12	1	1	1	FOR	FOR	Yes	impact	2	No	DI	TR
2014-09-02	Dolphin Bay	62	10:13:00	Piquito	M	Tip nick, peduncle notch	No	13	1	1	1	FOR	FOR	Yes	impact	2	Yes	DI	TR
2014-09-02	Dolphin Bay	62	10:16:00	Piquito	M	Tip nick, peduncle notch	No	14	1	1	1	FOR	FOR	Yes	impact	4	Yes	DI	TR
2014-09-02	Dolphin Bay	62	10:19:00	Piquito	M	Tip nick, peduncle notch	No	15	1	1	1	FOR	FOR	Yes	impact	4	Yes	DI	TR
2014-09-02	Dolphin Bay	62	10:22:00	Piquito	M	Tip nick, peduncle notch	No	16	1	1	1	FOR	FOR	Yes	impact	5	Yes	DI	TR
2014-09-02	Dolphin Bay	62	10:25:00	Piquito	M	Tip nick, peduncle notch	No	17	1	1	1	FOR	FOR	Yes	impact	5	Yes	DI	TR
2014-09-02	Dolphin Bay	62	10:28:00	Piquito	M	Tip nick, peduncle notch	No	18	1	1	1	FOR	FOR	Yes	impact	6	Yes	DI	TR
2014-09-02	Dolphin Bay	62	10:31:00	Piquito	M	Tip nick, peduncle notch	No	19	1	1	1	FOR	FOR	Yes	impact	6	Yes	DI	ID
2014-09-02	Dolphin Bay	62	10:34:00	Piquito	M	Tip nick, peduncle notch	No	20	1	1	1	FOR	FOR	Yes	impact	5	Yes	DI	ID
2014-09-02	Dolphin Bay	62	10:37:00	Piquito	M	Tip nick, peduncle notch	No	21	1	1	1	FOR	FOR	Yes	impact	5	Yes	DI	ID
2014-09-02	Dolphin Bay	62	10:40:00	Piquito	M	Tip nick, peduncle notch	No	22	1	1	1	FOR	FOR	Yes	impact	3	Yes	DI	TR
2014-09-02	Dolphin Bay	62	10:43:00	Piquito	M	Tip nick, peduncle notch	No	23	1	1	1	FOR	FOR	Yes	impact	3	Yes	DI	ID
2014-09-02	Dolphin Bay	62	10:46:00	Piquito	M	Tip nick, peduncle notch	No	24	1	1	1	FOR	FOR	Yes	impact	3	Yes	DI	TR
2014-09-02	Dolphin Bay	62	10:49:00	Piquito	M	Tip nick, peduncle notch	No	25	1	1	1	FOR	FOR	Yes	impact	3	Yes	DI	TR
2014-09-02	Dolphin Bay	62	10:52:00	Piquito	M	Tip nick, peduncle notch	No	26	1	1	1	FOR	FOR	Yes	impact	2	Yes	DI	ID
2014-09-02	Dolphin Bay	62	10:55:00	Piquito	M	Tip nick, peduncle notch	No	27	1	1	1	FOR	BLANK	Yes	impact	2	Yes	PAS	ID
2014-09-03	Tierra Oscura/ Dolphin Bay	63	10:23:00	NEED TO ID-White marks on top of dorsal	U	White marks on top of dorsal	No	1	3	3	3	TRA	TRA	Yes	impact	9	Yes	DI	TR
2014-09-03	Tierra Oscura/ Dolphin Bay	63	10:26:00	NEED TO ID-White marks on top of dorsal	U	White marks on top of dorsal	No	2	3	3	3	TRA	TRA	Yes	impact	8	Yes	DI	TR
2014-09-03	Tierra Oscura/ Dolphin Bay	63	10:29:00	NEED TO ID-White marks on top of dorsal	U	White marks on top of dorsal	No	3	5	5	5	TRA	FOR	Yes	impact	8	Yes	DI	ID
2014-09-03	Tierra Oscura/ Dolphin Bay	63	10:32:00	NEED TO ID-White marks on top of dorsal	U	White marks on top of dorsal	No	4	5	5	5	FOR	TRA	Yes	impact	6	Yes	DI	TR
2014-09-03	Tierra Oscura/ Dolphin Bay	63	10:35:00	NEED TO ID-White marks on top of dorsal	U	White marks on top of dorsal	No	5	5	5	5	TRA	FOR	Yes	impact	5	Yes	DI	TR
2014-09-03	Tierra Oscura/ Dolphin Bay	63	10:38:00	NEED TO ID-White marks on top of dorsal	U	White marks on top of dorsal	No	6	5	5	5	FOR	TRA	Yes	impact	6	Yes	DI	TR
2014-09-03	Tierra Oscura/ Dolphin Bay	63	10:41:00	NEED TO ID-White marks on top of dorsal	U	White marks on top of dorsal	No	7	5	5	5	TRA	TRA	Yes	impact	7	Yes	DI	TR
2014-09-03	Tierra Oscura/ Dolphin Bay	63	10:44:00	NEED TO ID-White marks on top of dorsal	U	White marks on top of dorsal	No	8	5	5	5	TRA	TRA	Yes	impact	6	Yes	DI	TR
2014-09-03	Tierra Oscura/ Dolphin Bay	63	10:47:00	NEED TO ID-White marks on top of dorsal	U	White marks on top of dorsal	No	9	5	5	5	TRA	TRA	Yes	impact	4	Yes	DI	TR
2014-09-03	Tierra Oscura/ Dolphin Bay	63	10:50:00	NEED TO ID-White marks on top of dorsal	U	White marks on top of dorsal	No	10	5	5	5	TRA	TRA	Yes	impact	4	Yes	DI	TR
2014-09-03	Tierra Oscura/ Dolphin Bay	63	10:53:00	NEED TO ID-White marks on top of dorsal	U	White marks on top of dorsal	No	11	5	5	5	TRA	TRA	Yes	impact	4	Yes	DI	TR
2014-09-03	Tierra Oscura/ Dolphin Bay	63	10:56:00	NEED TO ID-White marks on top of dorsal	U	White marks on top of dorsal	No	12	5	5	5	TRA	TRA	Yes	impact	2	Yes	DI	TR
2014-09-03	Tierra Oscura/ Dolphin Bay	63	10:59:00	NEED TO ID-White marks on top of dorsal	U	White marks on top of dorsal	No	13	5	5	5	TRA	TRA	Yes	impact	1	No	DI	TR
2014-09-03	Tierra Oscura/ Dolphin Bay	63	11:02:00	NEED TO ID-White marks on top of dorsal	U	White marks on top of dorsal	No	14	5	5	5	TRA	TRA	Yes	impact	1	Yes	DI	TR
2014-09-03	Tierra Oscura/ Dolphin Bay	63	11:05:00	NEED TO ID-White marks on top of dorsal	U	White marks on top of dorsal	No	15	5	5	5	TRA	FOR	Yes	impact	1	Yes	DI	TR
2014-09-03	Tierra Oscura/ Dolphin Bay	63	11:08:00	NEED TO ID-White marks on top of dorsal	U	White marks on top of dorsal	No	16	5	5	5	FOR	FOR	Yes	impact	1	Yes	DI	TR
2014-09-03	Tierra Oscura/ Dolphin Bay	63	11:11:00	NEED TO ID-White marks on top of dorsal	U	White marks on top of dorsal	No	17	5	5	5	FOR	FOR	Yes	impact	1	Yes	DI	TR
2014-09-03	Tierra Oscura/ Dolphin Bay	63	11:14:00	NEED TO ID-White marks on top of dorsal	U	White marks on top of dorsal	No	18	5	5	5	FOR	FOR	No	transition	0
2014-09-03	Tierra Oscura/ Dolphin Bay	63	11:17:00	NEED TO ID-White marks on top of dorsal	U	White marks on top of dorsal	No	19	5	5	5	FOR	TRA	No	control	0
2014-09-03	Tierra Oscura/ Dolphin Bay	63	11:20:00	NEED TO ID-White marks on top of dorsal	U	White marks on top of dorsal	No	20	5	5	5	TRA	FOR	Yes	impact	1	Yes	DI	TR
2014-09-03	Tierra Oscura/ Dolphin Bay	63	11:23:00	NEED TO ID-White marks on top of dorsal	U	White marks on top of dorsal	No	21	5	5	5	FOR	FOR	Yes	impact	1	Yes	DI	ID
2014-09-03	Tierra Oscura/ Dolphin Bay	63	11:26:00	NEED TO ID-White marks on top of dorsal	U	White marks on top of dorsal	No	22	5	5	5	FOR	FOR	Yes	impact	1	Yes	DI	ID
2014-09-03	Tierra Oscura/ Dolphin Bay	63	11:29:00	NEED TO ID-White marks on top of dorsal	U	White marks on top of dorsal	No	23	5	5	5	FOR	FOR	Yes	impact	1	Yes	DI	ID
2014-09-03	Tierra Oscura/ Dolphin Bay	63	11:32:00	NEED TO ID-White marks on top of dorsal	U	White marks on top of dorsal	No	24	5	5	5	FOR	FOR	Yes	impact	1	Yes	DI	ID
2014-09-03	Tierra Oscura/ Dolphin Bay	63	11:35:00	NEED TO ID-White marks on top of dorsal	U	White marks on top of dorsal	No	25	5	5	5	FOR	FOR	Yes	impact	1	Yes	IN	ID
2014-09-03	Tierra Oscura/ Dolphin Bay	63	11:38:00	NEED TO ID-White marks on top of dorsal	U	White marks on top of dorsal	No	26	5	5	5	FOR	BLANK	Yes	impact	1	Yes	PAS	ID
2014-09-03	Tierra Oscura/ Dolphin Bay	64	10:23:00	Samwise	U	Large dolphin, probable male, jagged dorsal with white marks on top	No	1	3	3	3	TRA	TRA	Yes	impact	9	Yes	DI	TR
2014-09-03	Tierra Oscura/ Dolphin Bay	64	10:26:00	Samwise	U	Large dolphin, probable male, jagged dorsal with white marks on top	No	2	3	3	3	TRA	TRA	Yes	impact	8	Yes	DI	TR
2014-09-03	Tierra Oscura/ Dolphin Bay	64	10:29:00	Samwise	U	Large dolphin, probable male, jagged dorsal with white marks on top	No	3	5	5	5	TRA	FOR	Yes	impact	8	Yes	DI	ID
2014-09-03	Tierra Oscura/ Dolphin Bay	64	10:32:00	Samwise	U	Large dolphin, probable male, jagged dorsal with white marks on top	No	4	5	5	5	FOR	TRA	Yes	impact	6	Yes	DI	TR
2014-09-03	Tierra Oscura/ Dolphin Bay	64	10:35:00	Samwise	U	Large dolphin, probable male, jagged dorsal with white marks on top	No	5	5	5	5	TRA	FOR	Yes	impact	5	Yes	DI	TR
2014-09-03	Tierra Oscura/ Dolphin Bay	64	10:38:00	Samwise	U	Large dolphin, probable male, jagged dorsal with white marks on top	No	6	5	5	5	FOR	TRA	Yes	impact	6	Yes	DI	TR
2014-09-03	Tierra Oscura/ Dolphin Bay	64	10:41:00	Samwise	U	Large dolphin, probable male, jagged dorsal with white marks on top	No	7	5	5	5	TRA	TRA	Yes	impact	7	Yes	DI	TR
2014-09-03	Tierra Oscura/ Dolphin Bay	64	10:44:00	Samwise	U	Large dolphin, probable male, jagged dorsal with white marks on top	No	8	5	5	5	TRA	TRA	Yes	impact	6	Yes	DI	TR
2014-09-03	Tierra Oscura/ Dolphin Bay	64	10:47:00	Samwise	U	Large dolphin, probable male, jagged dorsal with white marks on top	No	9	5	5	5	TRA	TRA	Yes	impact	4	Yes	DI	TR
2014-09-03	Tierra Oscura/ Dolphin Bay	64	10:50:00	Samwise	U	Large dolphin, probable male, jagged dorsal with white marks on top	No	10	5	5	5	TRA	TRA	Yes	impact	4	Yes	DI	TR
2014-09-03	Tierra Oscura/ Dolphin Bay	64	10:53:00	Samwise	U	Large dolphin, probable male, jagged dorsal with white marks on top	No	11	5	5	5	TRA	TRA	Yes	impact	4	Yes	DI	TR
2014-09-03	Tierra Oscura/ Dolphin Bay	64	10:56:00	Samwise	U	Large dolphin, probable male, jagged dorsal with white marks on top	No	12	5	5	5	TRA	TRA	Yes	impact	2	Yes	DI	TR
2014-09-03	Tierra Oscura/ Dolphin Bay	64	10:59:00	Samwise	U	Large dolphin, probable male, jagged dorsal with white marks on top	No	13	5	5	5	TRA	TRA	Yes	impact	1	No	DI	TR
2014-09-03	Tierra Oscura/ Dolphin Bay	64	11:02:00	Samwise	U	Large dolphin, probable male, jagged dorsal with white marks on top	No	14	5	5	5	TRA	TRA	Yes	impact	1	Yes	DI	TR
2014-09-03	Tierra Oscura/ Dolphin Bay	64	11:05:00	Samwise	U	Large dolphin, probable male, jagged dorsal with white marks on top	No	15	5	5	5	TRA	FOR	Yes	impact	1	Yes	DI	TR
2014-09-03	Tierra Oscura/ Dolphin Bay	64	11:08:00	Samwise	U	Large dolphin, probable male, jagged dorsal with white marks on top	No	16	5	5	5	FOR	FOR	Yes	impact	1	Yes	DI	TR
2014-09-03	Tierra Oscura/ Dolphin Bay	64	11:11:00	Samwise	U	Large dolphin, probable male, jagged dorsal with white marks on top	No	17	5	5	5	FOR	FOR	Yes	impact	1	Yes	DI	TR
2014-09-03	Tierra Oscura/ Dolphin Bay	64	11:14:00	Samwise	U	Large dolphin, probable male, jagged dorsal with white marks on top	No	18	5	5	5	FOR	FOR	No	transition	0
2014-09-03	Tierra Oscura/ Dolphin Bay	64	11:17:00	Samwise	U	Large dolphin, probable male, jagged dorsal with white marks on top	No	19	5	5	5	FOR	TRA	No	control	0
2014-09-03	Tierra Oscura/ Dolphin Bay	64	11:20:00	Samwise	U	Large dolphin, probable male, jagged dorsal with white marks on top	No	20	5	5	5	TRA	FOR	Yes	impact	1	Yes	DI	TR
2014-09-03	Tierra Oscura/ Dolphin Bay	64	11:23:00	Samwise	U	Large dolphin, probable male, jagged dorsal with white marks on top	No	21	5	5	5	FOR	FOR	Yes	impact	1	Yes	DI	ID
2014-09-03	Tierra Oscura/ Dolphin Bay	64	11:26:00	Samwise	U	Large dolphin, probable male, jagged dorsal with white marks on top	No	22	5	5	5	FOR	FOR	Yes	impact	1	Yes	DI	ID
2014-09-03	Tierra Oscura/ Dolphin Bay	64	11:29:00	Samwise	U	Large dolphin, probable male, jagged dorsal with white marks on top	No	23	5	5	5	FOR	FOR	Yes	impact	1	Yes	DI	ID
2014-09-03	Tierra Oscura/ Dolphin Bay	64	11:32:00	Samwise	U	Large dolphin, probable male, jagged dorsal with white marks on top	No	24	5	5	5	FOR	FOR	Yes	impact	1	Yes	DI	ID
2014-09-03	Tierra Oscura/ Dolphin Bay	64	11:35:00	Samwise	U	Large dolphin, probable male, jagged dorsal with white marks on top	No	25	5	5	5	FOR	FOR	Yes	impact	1	Yes	IN	ID
2014-09-03	Tierra Oscura/ Dolphin Bay	64	11:38:00	Samwise	U	Large dolphin, probable male, jagged dorsal with white marks on top	No	26	5	5	5	FOR	BLANK	Yes	impact	1	Yes	PAS	ID
2014-09-05	Dolphin Bay	65	09:00:00	NO ID-White marks on top of dorsal, presumed mother of calf.	F	White marks on top of dorsal, presumed mother of calf.	Yes	1	5	7	6	FOR	FOR	No	Control	0	N/A	N/A	N/A
2014-09-05	Dolphin Bay	65	09:03:00	NO ID-White marks on top of dorsal, presumed mother of calf.	F	White marks on top of dorsal, presumed mother of calf.	Yes	2	6	9	8	FOR	FOR	No	Control	0	N/A	N/A	N/A
2014-09-05	Dolphin Bay	65	09:06:00	NO ID-White marks on top of dorsal, presumed mother of calf.	F	White marks on top of dorsal, presumed mother of calf.	Yes	3	6	9	8	FOR	FOR	No	Control	0	N/A	N/A	N/A
2014-09-05	Dolphin Bay	65	09:09:00	NO ID-White marks on top of dorsal, presumed mother of calf.	F	White marks on top of dorsal, presumed mother of calf.	Yes	4	6	9	8	FOR	FOR	No	Control	0	N/A	N/A	N/A
2014-09-05	Dolphin Bay	65	09:12:00	NO ID-White marks on top of dorsal, presumed mother of calf.	F	White marks on top of dorsal, presumed mother of calf.	Yes	5	4	6	5	FOR	FOR	No	Control	0	N/A	N/A	N/A
2014-09-05	Dolphin Bay	65	09:15:00	NO ID-White marks on top of dorsal, presumed mother of calf.	F	White marks on top of dorsal, presumed mother of calf.	Yes	6	4	6	5	FOR	FOR	No	Control	0	N/A	N/A	N/A
2014-09-05	Dolphin Bay	65	09:18:00	NO ID-White marks on top of dorsal, presumed mother of calf.	F	White marks on top of dorsal, presumed mother of calf.	Yes	7	4	6	5	FOR	FOR	No	Control	0	N/A	N/A	N/A
2014-09-05	Dolphin Bay	65	09:21:00	NO ID-White marks on top of dorsal, presumed mother of calf.	F	White marks on top of dorsal, presumed mother of calf.	Yes	8	4	6	5	FOR	FOR	No	Control	0	N/A	N/A	N/A
2014-09-05	Dolphin Bay	65	09:24:00	NO ID-White marks on top of dorsal, presumed mother of calf.	F	White marks on top of dorsal, presumed mother of calf.	Yes	9	6	8	6	FOR	TRA	No	Control	0	N/A	N/A	N/A
2014-09-05	Dolphin Bay	65	09:27:00	NO ID-White marks on top of dorsal, presumed mother of calf.	F	White marks on top of dorsal, presumed mother of calf.	Yes	10	6	8	6	TRA	TRA	No	Control	0	N/A	N/A	N/A
2014-09-05	Dolphin Bay	65	09:30:00	NO ID-White marks on top of dorsal, presumed mother of calf.	F	White marks on top of dorsal, presumed mother of calf.	Yes	11	6	8	6	TRA	TRA	No	Control	0	N/A	N/A	N/A
2014-09-05	Dolphin Bay	65	09:33:00	NO ID-White marks on top of dorsal, presumed mother of calf.	F	White marks on top of dorsal, presumed mother of calf.	Yes	12	6	8	6	TRA	TRA	Yes	Impact	1	Yes	DI	TR
2014-09-05	Dolphin Bay	65	09:36:00	NO ID-White marks on top of dorsal, presumed mother of calf.	F	White marks on top of dorsal, presumed mother of calf.	Yes	13	6	8	6	TRA	TRA	Yes	Impact	2	Yes	DI	TR
2014-09-05	Dolphin Bay	65	09:39:00	NO ID-White marks on top of dorsal, presumed mother of calf.	F	White marks on top of dorsal, presumed mother of calf.	Yes	14	6	8	6	TRA	TRA	Yes	Impact	2	Yes	DI	TR
2014-09-05	Dolphin Bay	65	09:42:00	NO ID-White marks on top of dorsal, presumed mother of calf.	F	White marks on top of dorsal, presumed mother of calf.	Yes	15	6	8	6	TRA	BLANK	Yes	Impact	1	Yes	DI	TR
2014-09-05	Dolphin Bay	66	09:07:00	Supermessy	F	Supermessy dorsal fin	No	1	6	9	8	FOR	FOR	No	control	0
2014-09-05	Dolphin Bay	66	09:09:00	Supermessy	F	Supermessy dorsal fin	No	2	6	9	8	FOR	FOR	No	control	0
2014-09-05	Dolphin Bay	66	09:12:00	Supermessy	F	Supermessy dorsal fin	No	3	4	6	5	FOR	FOR	No	control	0
2014-09-05	Dolphin Bay	66	09:15:00	Supermessy	F	Supermessy dorsal fin	No	4	4	6	5	FOR	FOR	No	control	0
2014-09-05	Dolphin Bay	66	09:18:00	Supermessy	F	Supermessy dorsal fin	No	5	4	6	5	FOR	FOR	No	control	0
2014-09-05	Dolphin Bay	66	09:21:00	Supermessy	F	Supermessy dorsal fin	No	6	4	6	5	FOR	FOR	No	control	0
2014-09-05	Dolphin Bay	66	09:24:00	Supermessy	F	Supermessy dorsal fin	No	7	6	8	6	FOR	TRA	No	control	0
2014-09-05	Dolphin Bay	66	09:27:00	Supermessy	F	Supermessy dorsal fin	No	8	6	8	6	TRA	TRA	No	control	0
2014-09-05	Dolphin Bay	66	09:30:00	Supermessy	F	Supermessy dorsal fin	No	9	6	8	6	TRA	TRA	No	control	0
2014-09-05	Dolphin Bay	66	09:33:00	Supermessy	F	Supermessy dorsal fin	No	10	6	8	6	TRA	TRA	Yes	impact	1	Yes	DI	TR
2014-09-05	Dolphin Bay	66	09:36:00	Supermessy	F	Supermessy dorsal fin	No	11	6	8	6	TRA	TRA	Yes	impact	2	Yes	DI	TR
2014-09-05	Dolphin Bay	66	09:39:00	Supermessy	F	Supermessy dorsal fin	No	12	6	8	6	TRA	TRA	Yes	impact	2	Yes	DI	TR
2014-09-05	Dolphin Bay	66	09:42:00	Supermessy	F	Supermessy dorsal fin	No	13	6	8	6	TRA	BLANK	Yes	impact	1	Yes	DI	TR
2014-09-05	Dolphin Bay	67	10:47:00	Bity w/calf	F	N/A	Yes	1	4	6	5	TRA	TRA	Yes	Impact	5	Yes	DI	TR
2014-09-05	Dolphin Bay	67	10:50:00	Bity w/calf	F	Large piece missing from mid dorsal-w calf all season=presumed female	Yes	2	4	6	5	TRA	FOR	Yes	Impact	5	Yes	DI	TR
2014-09-05	Dolphin Bay	67	10:53:00	Bity w/calf	F	Large piece missing from mid dorsal-w calf all season=presumed female	Yes	3	3	4	3	FOR	TRA	Yes	Impact	3	Yes	DI	TR
2014-09-05	Dolphin Bay	67	10:56:00	Bity w/calf	F	Large piece missing from mid dorsal-w calf all season=presumed female	Yes	4	3	4	3	TRA	TRA	Yes	Impact	4	Yes	DI	TR
2014-09-05	Dolphin Bay	67	10:59:00	Bity w/calf	F	Large piece missing from mid dorsal-w calf all season=presumed female	Yes	5	3	4	3	TRA	FOR	Yes	Impact	4	Yes	DI	TR
2014-09-05	Dolphin Bay	67	11:02:00	Bity w/calf	F	Large piece missing from mid dorsal-w calf all season=presumed female	Yes	6	3	4	3	FOR	FOR	Yes	Impact	4	Yes	DI	TR
2014-09-05	Dolphin Bay	67	11:05:00	Bity w/calf	F	Large piece missing from mid dorsal-w calf all season=presumed female	Yes	7	3	4	3	FOR	FOR	Yes	Impact	4	Yes	DI	TR
2014-09-05	Dolphin Bay	67	11:08:00	Bity w/calf	F	Large piece missing from mid dorsal-w calf all season=presumed female	Yes	8	3	4	3	FOR	FOR	Yes	Impact	3	Yes	DI	TR
2014-09-05	Dolphin Bay	67	11:11:00	Bity w/calf	F	Large piece missing from mid dorsal-w calf all season=presumed female	Yes	9	3	4	3	FOR	FOR	Yes	Impact	2	Yes	DI	TR
2014-09-05	Dolphin Bay	67	11:14:00	Bity w/calf	F	Large piece missing from mid dorsal-w calf all season=presumed female	Yes	10	3	4	3	FOR	TRA	Yes	Impact	1	No	IN	TR
2014-09-05	Dolphin Bay	67	11:17:00	Bity w/calf	F	Large piece missing from mid dorsal-w calf all season=presumed female	Yes	11	3	4	3	TRA	TRA	Yes	Impact	1	Yes	DI	TR
2014-09-05	Dolphin Bay	67	11:20:00	Bity w/calf	F	Large piece missing from mid dorsal-w calf all season=presumed female	Yes	12	3	4	3	TRA	TRA	Yes	Impact	1	Yes	DI	TR
2014-09-05	Dolphin Bay	67	11:23:00	Bity w/calf	F	Large piece missing from mid dorsal-w calf all season=presumed female	Yes	13	7	8	7	TRA	TRA	Yes	Impact	1	Yes	DI	TR
2014-09-05	Dolphin Bay	67	11:26:00	Bity w/calf	F	Large piece missing from mid dorsal-w calf all season=presumed female	Yes	14	7	8	8	TRA	TRA	Yes	Impact	1	Yes	DI	TR
2014-09-05	Dolphin Bay	67	11:29:00	Bity w/calf	F	Large piece missing from mid dorsal-w calf all season=presumed female	Yes	15	7	8	8	TRA	TRA	Yes	Impact	1	Yes	DI	TR
2014-09-05	Dolphin Bay	67	11:32:00	Bity w/calf	F	Large piece missing from mid dorsal-w calf all season=presumed female	Yes	16	7	8	8	TRA	TRA	Yes	Impact	1	Yes	DI	TR
2014-09-05	Dolphin Bay	67	11:35:00	Bity w/calf	F	Large piece missing from mid dorsal-w calf all season=presumed female	Yes	17	7	8	8	TRA	BLANK	Yes	Impact	1	Yes	DI	TR
2014-09-09	San Cristobal	68	08:45:00	NO ID-checked catalo-Nicks out of top of dorsal, w/calf, presumed female	F	Nicks out of top of dorsal, w calf, presumed female	Yes	1	4	5	4	TRA	TRA	No	Control	0	N/A	N/A	N/A
2014-09-09	San Cristobal	68	08:48:00	NO ID-checked catalo-Nicks out of top of dorsal, w/calf, presumed female	F	Nicks out of top of dorsal, w calf, presumed female	Yes	2	4	4	4	TRA	FOR	No	Control	0	N/A	N/A	N/A
2014-09-09	San Cristobal	68	08:52:00	NO ID-checked catalo-Nicks out of top of dorsal, w/calf, presumed female	F	Nicks out of top of dorsal, w calf, presumed female	Yes	3	4	4	4	FOR	FOR	No	Control	0	N/A	N/A	N/A
2014-09-09	San Cristobal	68	08:54:00	NO ID-checked catalo-Nicks out of top of dorsal, w/calf, presumed female	F	Nicks out of top of dorsal, w calf, presumed female	Yes	4	4	4	4	FOR	FOR	No	Control	0	N/A	N/A	N/A
2014-09-09	San Cristobal	68	08:57:00	NO ID-checked catalo-Nicks out of top of dorsal, w/calf, presumed female	F	Nicks out of top of dorsal, w calf, presumed female	Yes	5	4	4	4	FOR	FOR	No	Control	0	N/A	N/A	N/A
2014-09-09	San Cristobal	68	09:00:00	NO ID-checked catalo-Nicks out of top of dorsal, w/calf, presumed female	F	Nicks out of top of dorsal, w calf, presumed female	Yes	6	4	4	4	FOR	FOR	No	Control	0	N/A	N/A	N/A
2014-09-09	San Cristobal	68	09:03:00	NO ID-checked catalo-Nicks out of top of dorsal, w/calf, presumed female	F	Nicks out of top of dorsal, w calf, presumed female	Yes	7	4	4	4	FOR	FOR	No	Control	0	N/A	N/A	N/A
2014-09-09	San Cristobal	68	09:06:00	NO ID-checked catalo-Nicks out of top of dorsal, w/calf, presumed female	F	Nicks out of top of dorsal, w calf, presumed female	Yes	8	4	4	4	FOR	FOR	No	Control	0	N/A	N/A	N/A
2014-09-09	San Cristobal	68	09:09:00	NO ID-checked catalo-Nicks out of top of dorsal, w/calf, presumed female	F	Nicks out of top of dorsal, w calf, presumed female	Yes	9	4	4	4	FOR	TRA	No	Control	0	N/A	N/A	N/A
2014-09-09	San Cristobal	68	09:12:00	NO ID-checked catalo-Nicks out of top of dorsal, w/calf, presumed female	F	Nicks out of top of dorsal, w calf, presumed female	Yes	10	4	4	4	TRA	FOR	No	Control	0	N/A	N/A	N/A
2014-09-09	San Cristobal	68	09:15:00	NO ID-checked catalo-Nicks out of top of dorsal, w/calf, presumed female	F	Nicks out of top of dorsal, w calf, presumed female	Yes	11	4	4	4	FOR	FOR	No	Control	0	N/A	N/A	N/A
2014-09-09	San Cristobal	68	09:18:00	NO ID-checked catalo-Nicks out of top of dorsal, w/calf, presumed female	F	Nicks out of top of dorsal, w calf, presumed female	Yes	12	4	4	4	FOR	FOR	No	Control	0	N/A	N/A	N/A
2014-09-09	San Cristobal	68	09:21:00	NO ID-checked catalo-Nicks out of top of dorsal, w/calf, presumed female	F	Nicks out of top of dorsal, w calf, presumed female	Yes	13	4	4	4	FOR	FOR	No	Control	0	N/A	N/A	N/A
2014-09-09	San Cristobal	68	09:24:00	NO ID-checked catalo-Nicks out of top of dorsal, w/calf, presumed female	F	Nicks out of top of dorsal, w calf, presumed female	Yes	14	4	4	4	FOR	FOR	No	Control	0	N/A	N/A	N/A
2014-09-09	San Cristobal	68	09:27:00	NO ID-checked catalo-Nicks out of top of dorsal, w/calf, presumed female	F	Nicks out of top of dorsal, w calf, presumed female	Yes	15	4	4	4	FOR	FOR	No	Control	0	N/A	N/A	N/A
2014-09-09	San Cristobal	68	09:30:00	NO ID-checked catalo-Nicks out of top of dorsal, w/calf, presumed female	F	Nicks out of top of dorsal, w calf, presumed female	Yes	16	4	4	4	FOR	TRA	No	Control	0	N/A	N/A	N/A
2014-09-09	San Cristobal	68	09:33:00	NO ID-checked catalo-Nicks out of top of dorsal, w/calf, presumed female	F	Nicks out of top of dorsal, w calf, presumed female	Yes	17	4	4	4	TRA	FOR	No	Control	0	N/A	N/A	N/A
2014-09-09	San Cristobal	68	09:36:00	NO ID-checked catalo-Nicks out of top of dorsal, w/calf, presumed female	F	Nicks out of top of dorsal, w calf, presumed female	Yes	18	4	4	4	FOR	TRA	No	Control	0	N/A	N/A	N/A
2014-09-09	San Cristobal	68	09:39:00	NO ID-checked catalo-Nicks out of top of dorsal, w/calf, presumed female	F	Nicks out of top of dorsal, w calf, presumed female	Yes	19	4	4	4	TRA	FOR	No	Control	0	N/A	N/A	N/A
2014-09-09	San Cristobal	68	09:42:00	NO ID-checked catalo-Nicks out of top of dorsal, w/calf, presumed female	F	Nicks out of top of dorsal, w calf, presumed female	Yes	20	4	4	4	FOR	TRA	No	Control	0	N/A	N/A	N/A
2014-09-09	San Cristobal	68	09:45:00	NO ID-checked catalo-Nicks out of top of dorsal, w/calf, presumed female	F	Nicks out of top of dorsal, w calf, presumed female	Yes	21	4	4	4	TRA	BLANK	No	Control	0	N/A	N/A	N/A
2014-09-09	San Cristobal	69	08:48:00	NO ID-checked catalog-Blunted tip of dorsal, mid notch, w/calf, presumed female	F	Blunted tip of dorsal, mid notch, w calf, presumed female	Yes	1	4	4	4	TRA	TRA	No	Control	0	N/A	N/A	N/A
2014-09-09	San Cristobal	69	08:51:00	NO ID-checked catalog-Blunted tip of dorsal, mid notch, w/calf, presumed female	F	Blunted tip of dorsal, mid notch, w calf, presumed female	Yes	2	4	4	4	TRA	FOR	No	Control	0	N/A	N/A	N/A
2014-09-09	San Cristobal	69	08:54:00	NO ID-checked catalog-Blunted tip of dorsal, mid notch, w/calf, presumed female	F	Blunted tip of dorsal, mid notch, w calf, presumed female	Yes	3	4	4	4	FOR	FOR	No	Control	0	N/A	N/A	N/A
2014-09-09	San Cristobal	69	08:57:00	NO ID-checked catalog-Blunted tip of dorsal, mid notch, w/calf, presumed female	F	Blunted tip of dorsal, mid notch, w calf, presumed female	Yes	4	4	4	4	FOR	FOR	No	Control	0	N/A	N/A	N/A
2014-09-09	San Cristobal	69	09:00:00	NO ID-checked catalog-Blunted tip of dorsal, mid notch, w/calf, presumed female	F	Blunted tip of dorsal, mid notch, w calf, presumed female	Yes	5	4	4	4	FOR	FOR	No	Control	0	N/A	N/A	N/A
2014-09-09	San Cristobal	69	09:03:00	NO ID-checked catalog-Blunted tip of dorsal, mid notch, w/calf, presumed female	F	Blunted tip of dorsal, mid notch, w calf, presumed female	Yes	6	4	4	4	FOR	FOR	No	Control	0	N/A	N/A	N/A
2014-09-09	San Cristobal	69	09:06:00	NO ID-checked catalog-Blunted tip of dorsal, mid notch, w/calf, presumed female	F	Blunted tip of dorsal, mid notch, w calf, presumed female	Yes	7	4	4	4	FOR	FOR	No	Control	0	N/A	N/A	N/A
2014-09-09	San Cristobal	69	09:09:00	NO ID-checked catalog-Blunted tip of dorsal, mid notch, w/calf, presumed female	F	Blunted tip of dorsal, mid notch, w calf, presumed female	Yes	8	4	4	4	FOR	TRA	No	Control	0	N/A	N/A	N/A
2014-09-09	San Cristobal	69	09:12:00	NO ID-checked catalog-Blunted tip of dorsal, mid notch, w/calf, presumed female	F	Blunted tip of dorsal, mid notch, w calf, presumed female	Yes	9	4	4	4	TRA	FOR	No	Control	0	N/A	N/A	N/A
2014-09-09	San Cristobal	69	09:15:00	NO ID-checked catalog-Blunted tip of dorsal, mid notch, w/calf, presumed female	F	Blunted tip of dorsal, mid notch, w calf, presumed female	Yes	10	4	4	4	FOR	FOR	No	Control	0	N/A	N/A	N/A
2014-09-09	San Cristobal	69	09:18:00	NO ID-checked catalog-Blunted tip of dorsal, mid notch, w/calf, presumed female	F	Blunted tip of dorsal, mid notch, w calf, presumed female	Yes	11	4	4	4	FOR	FOR	No	Control	0	N/A	N/A	N/A
2014-09-09	San Cristobal	69	09:21:00	NO ID-checked catalog-Blunted tip of dorsal, mid notch, w/calf, presumed female	F	Blunted tip of dorsal, mid notch, w calf, presumed female	Yes	12	4	4	4	FOR	TRA	No	Control	0	N/A	N/A	N/A
2014-09-09	San Cristobal	69	09:24:00	NO ID-checked catalog-Blunted tip of dorsal, mid notch, w/calf, presumed female	F	Blunted tip of dorsal, mid notch, w calf, presumed female	Yes	13	4	4	4	TRA	FOR	No	Control	0	N/A	N/A	N/A
2014-09-09	San Cristobal	69	09:27:00	NO ID-checked catalog-Blunted tip of dorsal, mid notch, w/calf, presumed female	F	Blunted tip of dorsal, mid notch, w calf, presumed female	Yes	14	4	4	4	FOR	FOR	No	Control	0	N/A	N/A	N/A
2014-09-09	San Cristobal	69	09:30:00	NO ID-checked catalog-Blunted tip of dorsal, mid notch, w/calf, presumed female	F	Blunted tip of dorsal, mid notch, w calf, presumed female	Yes	15	4	4	4	FOR	TRA	No	Control	0	N/A	N/A	N/A
2014-09-09	San Cristobal	69	09:33:00	NO ID-checked catalog-Blunted tip of dorsal, mid notch, w/calf, presumed female	F	Blunted tip of dorsal, mid notch, w calf, presumed female	Yes	16	4	4	4	TRA	FOR	No	Control	0	N/A	N/A	N/A
2014-09-09	San Cristobal	69	09:36:00	NO ID-checked catalog-Blunted tip of dorsal, mid notch, w/calf, presumed female	F	Blunted tip of dorsal, mid notch, w calf, presumed female	Yes	17	4	4	4	FOR	TRA	No	Control	0	N/A	N/A	N/A
2014-09-09	San Cristobal	69	09:39:00	NO ID-checked catalog-Blunted tip of dorsal, mid notch, w/calf, presumed female	F	Blunted tip of dorsal, mid notch, w calf, presumed female	Yes	18	4	4	4	TRA	FOR	No	Control	0	N/A	N/A	N/A
2014-09-09	San Cristobal	69	09:42:00	NO ID-checked catalog-Blunted tip of dorsal, mid notch, w/calf, presumed female	F	Blunted tip of dorsal, mid notch, w calf, presumed female	Yes	19	4	4	4	FOR	TRA	No	Control	0	N/A	N/A	N/A
2014-09-09	San Cristobal	69	09:45:00	NO ID-checked catalog-Blunted tip of dorsal, mid notch, w/calf, presumed female	F	Blunted tip of dorsal, mid notch, w calf, presumed female	Yes	20	4	4	4	TRA	TRA	No	Control	0	N/A	N/A	N/A
2014-09-09	San Cristobal	69	09:48:00	NO ID-checked catalog-Blunted tip of dorsal, mid notch, w/calf, presumed female	F	Blunted tip of dorsal, mid notch, w calf, presumed female	Yes	21	4	4	4	TRA	BLANK	No	Control	0	N/A	N/A	N/A
2014-09-09	Dolphin Bay	70	10:22:00	Tyrion	U	White marks on tip of dorsal	No	1	3	4	3	FOR	TRA	Yes	impact	7	Yes	DI	TR
2014-09-09	Dolphin Bay	70	10:25:00	Tyrion	U	White marks on tip of dorsal	No	2	3	3	3	TRA	TRA	Yes	impact	7	Yes	DI	TR
2014-09-09	Dolphin Bay	70	10:28:00	Tyrion	U	White marks on tip of dorsal	No	3	3	3	3	TRA	TRA	Yes	impact	10	Yes	DI	TR
2014-09-09	Dolphin Bay	70	10:31:00	Tyrion	U	White marks on tip of dorsal	No	4	3	3	3	TRA	TRA	Yes	impact	10	Yes	DI	ID
2014-09-09	Dolphin Bay	70	10:34:00	Tyrion	U	White marks on tip of dorsal	No	5	3	3	3	TRA	TRA	Yes	impact	11	Yes	DI	TR
2014-09-09	Dolphin Bay	70	10:37:00	Tyrion	U	White marks on tip of dorsal	No	6	3	3	3	TRA	TRA	Yes	impact	10	Yes	DI	TR
2014-09-09	Dolphin Bay	70	10:40:00	Tyrion	U	White marks on tip of dorsal	No	7	3	3	3	TRA	SOC	Yes	impact	8	Yes	DI	TR
2014-09-09	Dolphin Bay	70	10:43:00	Tyrion	U	White marks on tip of dorsal	No	8	3	3	3	SOC	SOC	Yes	impact	5	Yes	DI	TR
2014-09-09	Dolphin Bay	70	10:46:00	Tyrion	U	White marks on tip of dorsal	No	9	3	3	3	SOC	TRA	Yes	impact	1	Yes	DI	TR
2014-09-09	Dolphin Bay	70	10:49:00	Tyrion	U	White marks on tip of dorsal	No	10	3	3	3	TRA	TRA	No	transition	0
2014-09-09	Dolphin Bay	70	10:52:00	Tyrion	U	White marks on tip of dorsal	No	11	3	3	3	TRA	TRA	No	control	0
2014-09-09	Dolphin Bay	70	10:55:00	Tyrion	U	White marks on tip of dorsal	No	12	3	3	3	TRA	TRA	No	control	0
2014-09-09	Dolphin Bay	70	10:58:00	Tyrion	U	White marks on tip of dorsal	No	13	3	3	3	TRA	TRA	No	control	0
2014-09-09	Dolphin Bay	70	11:01:00	Tyrion	U	White marks on tip of dorsal	No	14	3	3	3	TRA	SOC	No	control	0
2014-09-09	Dolphin Bay	70	11:04:00	Tyrion	U	White marks on tip of dorsal	No	15	6	6	6	SOC	SOC	No	control	0
2014-09-09	Dolphin Bay	70	11:07:00	Tyrion	U	White marks on tip of dorsal	No	16	7	8	7	SOC	SOC	No	control	0
2014-09-09	Dolphin Bay	70	11:10:00	Tyrion	U	White marks on tip of dorsal	No	17	7	8	7	SOC	TRA	No	control	0
2014-09-09	Dolphin Bay	70	11:13:00	Tyrion	U	White marks on tip of dorsal	No	18	7	8	7	TRA	TRA	No	control	0
2014-09-09	Dolphin Bay	70	11:16:00	Tyrion	U	White marks on tip of dorsal	No	19	7	8	7	TRA	TRA	Yes	impact	1	Yes	DI	TR
2014-09-09	Dolphin Bay	70	11:19:00	Tyrion	U	White marks on tip of dorsal	No	20	7	8	7	TRA	TRA	Yes	impact	1	Yes	DI	TR
2014-09-09	Dolphin Bay	70	11:22:00	Tyrion	U	White marks on tip of dorsal	No	21	7	8	7	TRA	BLANK	Yes	impact	1	Yes	DI	TR
2014-09-10	Bocas Torito	71	10:01:00	Bity w/calf	F	Large piece missing from mid dorsal-w calf all season=presumed female	Yes	1	4	4	4	FOR	FOR	Yes	Impact	4	Yes	DI	TR
2014-09-10	Bocas Torito	71	10:04:00	Bity w/calf	F	Large piece missing from mid dorsal-w calf all season=presumed female	Yes	2	4	4	4	FOR	FOR	Yes	Impact	4	Yes	DI	ID
2014-09-10	Bocas Torito	71	10:07:00	Bity w/calf	F	Large piece missing from mid dorsal-w calf all season=presumed female	Yes	3	4	4	4	FOR	TRA	Yes	Impact	3	Yes	PAS	ID
2014-09-10	Bocas Torito	71	10:10:00	Bity w/calf	F	Large piece missing from mid dorsal-w calf all season=presumed female	Yes	4	6	6	6	TRA	TRA	Yes	Impact	3	Yes	DI	TR
2014-09-10	Bocas Torito	71	10:13:00	Bity w/calf	F	Large piece missing from mid dorsal-w calf all season=presumed female	Yes	5	6	6	6	TRA	TRA	Yes	Impact	4	Yes	DI	TR
2014-09-10	Bocas Torito	71	10:16:00	Bity w/calf	F	Large piece missing from mid dorsal-w calf all season=presumed female	Yes	6	6	6	6	TRA	TRA	Yes	Impact	4	Yes	DI	TR
2014-09-10	Bocas Torito	71	10:19:00	Bity w/calf	F	Large piece missing from mid dorsal-w calf all season=presumed female	Yes	7	2	2	2	TRA	TRA	Yes	Impact	4	Yes	IN	TR
2014-09-10	Bocas Torito	71	10:22:00	Bity w/calf	F	Large piece missing from mid dorsal-w calf all season=presumed female	Yes	8	2	2	2	TRA	BLANK	No	Transition	0	N/A	N/A	N/A
2014-09-10	Dolphin Bay	72	10:28:00	Mo w/calf	F	Two notches along trailing edge of dorsal-presumed female-w calf	Yes	1	3	3	3	TRA	SOC	Yes	Impact	2	Yes	DI	TR
2014-09-10	Dolphin Bay	72	10:31:00	Mo w/calf	F	Two notches along trailing edge of dorsal-presumed female-w calf	Yes	2	3	3	3	SOC	TRA	Yes	Impact	3	Yes	DI	TR
2014-09-10	Dolphin Bay	72	10:34:00	Mo w/calf	F	Two notches along trailing edge of dorsal-presumed female-w calf	Yes	3	3	3	3	TRA	TRA	Yes	Impact	3	Yes	DI	TR
2014-09-10	Dolphin Bay	72	10:37:00	Mo w/calf	F	Two notches along trailing edge of dorsal-presumed female-w calf	Yes	4	3	3	3	TRA	SOC	Yes	Impact	3	Yes	DI	TR
2014-09-10	Dolphin Bay	72	10:40:00	Mo w/calf	F	Two notches along trailing edge of dorsal-presumed female-w calf	Yes	5	3	3	3	SOC	SOC	Yes	Impact	3	Yes	DI	TR
2014-09-10	Dolphin Bay	72	10:43:00	Mo w/calf	F	Two notches along trailing edge of dorsal-presumed female-w calf	Yes	6	3	3	3	SOC	TRA	Yes	Impact	5	Yes	DI	TR
2014-09-10	Dolphin Bay	72	10:46:00	Mo w/calf	F	Two notches along trailing edge of dorsal-presumed female-w calf	Yes	7	3	3	3	TRA	TRA	Yes	Impact	4	Yes	DI	TR
2014-09-10	Dolphin Bay	72	10:49:00	Mo w/calf	F	Two notches along trailing edge of dorsal-presumed female-w calf	Yes	8	3	3	3	TRA	SOC	Yes	Impact	2	Yes	DI	TR
2014-09-10	Dolphin Bay	72	10:52:00	Mo w/calf	F	Two notches along trailing edge of dorsal-presumed female-w calf	Yes	9	4	4	4	SOC	SOC	Yes	Impact	3	Yes	DI	TR
2014-09-10	Dolphin Bay	72	10:55:00	Mo w/calf	F	Two notches along trailing edge of dorsal-presumed female-w calf	Yes	10	7	8	7	SOC	SOC	Yes	Impact	3	Yes	DI	TR
2014-09-10	Dolphin Bay	72	10:58:00	Mo w/calf	F	Two notches along trailing edge of dorsal-presumed female-w calf	Yes	11	7	8	7	SOC	TRA	Yes	Impact	3	Yes	DI	TR
2014-09-10	Dolphin Bay	72	11:01:00	Mo w/calf	F	Two notches along trailing edge of dorsal-presumed female-w calf	Yes	12	7	8	7	TRA	UNKNOWN	Yes	Impact	3	Yes	DI	TR
2014-09-10	Dolphin Bay	72	11:04:00	Mo w/calf	F	Two notches along trailing edge of dorsal-presumed female-w calf	Yes	13	6	7	5	UNKNOWN	TRA	Yes	Impact	2	Yes	IN	ID
2014-09-10	Dolphin Bay	72	11:07:00	Mo w/calf	F	Two notches along trailing edge of dorsal-presumed female-w calf	Yes	14	6	7	5	TRA	TRA	Yes	Impact	2	Yes	DI	TR
2014-09-10	Dolphin Bay	72	11:10:00	Mo w/calf	F	Two notches along trailing edge of dorsal-presumed female-w calf	Yes	15	6	7	5	TRA	SOC	Yes	Impact	2	Yes	DI	TR
2014-09-10	Dolphin Bay	72	11:13:00	Mo w/calf	F	Two notches along trailing edge of dorsal-presumed female-w calf	Yes	16	7	7	7	SOC	SOC	Yes	Impact	2	Yes	DI	TR
2014-09-10	Dolphin Bay	72	11:16:00	Mo w/calf	F	Two notches along trailing edge of dorsal-presumed female-w calf	Yes	17	7	7	7	SOC	SOC	Yes	Impact	2	Yes	DI	TR
2014-09-10	Dolphin Bay	72	11:19:00	Mo w/calf	F	Two notches along trailing edge of dorsal-presumed female-w calf	Yes	18	9	9	9	SOC	TRA	Yes	Impact	2	Yes	DI	TR
2014-09-10	Dolphin Bay	72	11:22:00	Mo w/calf	F	Two notches along trailing edge of dorsal-presumed female-w calf	Yes	19	9	9	9	TRA	TRA	Yes	Impact	2	Yes	DI	TR
2014-09-10	Dolphin Bay	72	11:25:00	Mo w/calf	F	Two notches along trailing edge of dorsal-presumed female-w calf	Yes	20	9	9	9	TRA	TRA	Yes	Impact	1	Yes	DI	CIR
2014-09-10	Dolphin Bay	72	11:28:00	Mo w/calf	F	Two notches along trailing edge of dorsal-presumed female-w calf	Yes	21	4	6	4	TRA	BLANK	No	Transition	0	N/A	N/A	N/A
2014-09-12	Dolphin Bay	73	08:53:00	Luna	U	Large nick at top of dorsal fin	No	1	3	3	3	FOR	FOR	Yes	impact	1	Yes	PAS	ID
2014-09-12	Dolphin Bay	73	08:56:00	Luna	U	Large nick at top of dorsal fin	No	2	3	3	3	FOR	TRA	Yes	impact	1	Yes	DI	TR
2014-09-12	Dolphin Bay	73	08:59:00	Luna	U	Large nick at top of dorsal fin	No	3	3	4	3	TRA	FOR	Yes	impact	1	Yes	DI	TR
2014-09-12	Dolphin Bay	73	09:02:00	Luna	U	Large nick at top of dorsal fin	No	4	3	4	3	FOR	TRA	Yes	impact	1	Yes	DI	ID
2014-09-12	Dolphin Bay	73	09:05:00	Luna	U	Large nick at top of dorsal fin	No	5	3	4	3	TRA	TRA	Yes	impact	2	Yes	DI	TR
2014-09-12	Dolphin Bay	73	09:08:00	Luna	U	Large nick at top of dorsal fin	No	6	3	4	3	TRA	FOR	Yes	impact	3	Yes	DI	TR
2014-09-12	Dolphin Bay	73	09:11:00	Luna	U	Large nick at top of dorsal fin	No	7	4	4	4	FOR	TRA	Yes	impact	3	Yes	DI	TR
2014-09-12	Dolphin Bay	73	09:14:00	Luna	U	Large nick at top of dorsal fin	No	8	4	4	4	TRA	FOR	Yes	impact	3	Yes	DI	TR
2014-09-12	Dolphin Bay	73	09:17:00	Luna	U	Large nick at top of dorsal fin	No	9	3	3	3	FOR	FOR	Yes	impact	1	Yes	DI	TR
2014-09-12	Dolphin Bay	73	09:20:00	Luna	U	Large nick at top of dorsal fin	No	10	3	3	3	FOR	FOR	Yes	impact	1	Yes	DI	TR
2014-09-12	Dolphin Bay	73	09:23:00	Luna	U	Large nick at top of dorsal fin	No	11	3	3	3	FOR	FOR	Yes	impact	1	No	DI	ID
2014-09-12	Dolphin Bay	73	09:26:00	Luna	U	Large nick at top of dorsal fin	No	12	3	3	3	FOR	TRA	Yes	impact	1	Yes	DI	ID
2014-09-12	Dolphin Bay	73	09:29:00	Luna	U	Large nick at top of dorsal fin	No	13	3	3	3	TRA	TRA	Yes	impact	1	Yes	DI	ID
2014-09-12	Dolphin Bay	73	09:32:00	Luna	U	Large nick at top of dorsal fin	No	14	3	3	3	TRA	TRA	Yes	impact	1	Yes	DI	TR
2014-09-12	Dolphin Bay	73	09:35:00	Luna	U	Large nick at top of dorsal fin	No	15	3	3	3	TRA	FOR	Yes	impact	1	Yes	DI	TR
2014-09-12	Dolphin Bay	73	09:38:00	Luna	U	Large nick at top of dorsal fin	No	16	3	3	3	FOR	FOR	No	transition	0
2014-09-12	Dolphin Bay	73	09:41:00	Luna	U	Large nick at top of dorsal fin	No	17	3	3	3	FOR	FOR	No	control	0
2014-09-12	Dolphin Bay	73	09:44:00	Luna	U	Large nick at top of dorsal fin	No	18	3	3	3	FOR	TRA	No	control	0
2014-09-12	Dolphin Bay	73	09:47:00	Luna	U	Large nick at top of dorsal fin	No	19	3	3	3	TRA	FOR	No	control	0
2014-09-12	Dolphin Bay	73	09:50:00	Luna	U	Large nick at top of dorsal fin	No	20	3	3	3	FOR	FOR	No	control	0
2014-09-12	Dolphin Bay	73	09:53:00	Luna	U	Large nick at top of dorsal fin	No	21	3	3	3	FOR	BLANK	No	control	0
2014-09-12	Dolphin Bay	74	08:53:00	Possible Curvy	U	Curved top of dorsal fin	No	1	3	3	3	FOR	FOR	Yes	impact	1	Yes	PAS	ID
2014-09-12	Dolphin Bay	74	08:56:00	Possible Curvy	U	Curved top of dorsal fin	No	2	3	3	3	FOR	TRA	Yes	impact	1	Yes	DI	TR
2014-09-12	Dolphin Bay	74	08:59:00	Possible Curvy	U	Curved top of dorsal fin	No	3	3	4	3	TRA	FOR	Yes	impact	1	Yes	DI	TR
2014-09-12	Dolphin Bay	74	09:02:00	Possible Curvy	U	Curved top of dorsal fin	No	4	3	4	3	FOR	TRA	Yes	impact	1	Yes	DI	ID
2014-09-12	Dolphin Bay	74	09:05:00	Possible Curvy	U	Curved top of dorsal fin	No	5	3	4	3	TRA	TRA	Yes	impact	2	Yes	DI	TR
2014-09-12	Dolphin Bay	74	09:08:00	Possible Curvy	U	Curved top of dorsal fin	No	6	3	4	3	TRA	FOR	Yes	impact	3	Yes	DI	TR
2014-09-12	Dolphin Bay	74	09:11:00	Possible Curvy	U	Curved top of dorsal fin	No	7	4	4	4	FOR	TRA	Yes	impact	3	Yes	DI	TR
2014-09-12	Dolphin Bay	74	09:14:00	Possible Curvy	U	Curved top of dorsal fin	No	8	4	4	4	TRA	FOR	Yes	impact	3	Yes	DI	TR
2014-09-12	Dolphin Bay	74	09:17:00	Possible Curvy	U	Curved top of dorsal fin	No	9	3	3	3	FOR	FOR	Yes	impact	1	Yes	DI	TR
2014-09-12	Dolphin Bay	74	09:20:00	Possible Curvy	U	Curved top of dorsal fin	No	10	3	3	3	FOR	FOR	Yes	impact	1	Yes	DI	TR
2014-09-12	Dolphin Bay	74	09:23:00	Possible Curvy	U	Curved top of dorsal fin	No	11	3	3	3	FOR	FOR	Yes	impact	1	No	DI	ID
2014-09-12	Dolphin Bay	74	09:26:00	Possible Curvy	U	Curved top of dorsal fin	No	12	3	3	3	FOR	TRA	Yes	impact	1	Yes	DI	ID
2014-09-12	Dolphin Bay	74	09:29:00	Possible Curvy	U	Curved top of dorsal fin	No	13	3	3	3	TRA	TRA	Yes	impact	1	Yes	DI	ID
2014-09-12	Dolphin Bay	74	09:32:00	Possible Curvy	U	Curved top of dorsal fin	No	14	3	3	3	TRA	TRA	Yes	impact	1	Yes	DI	TR
2014-09-12	Dolphin Bay	74	09:35:00	Possible Curvy	U	Curved top of dorsal fin	No	15	3	3	3	TRA	FOR	Yes	impact	1	Yes	DI	TR
2014-09-12	Dolphin Bay	74	09:38:00	Possible Curvy	U	Curved top of dorsal fin	No	16	3	3	3	FOR	FOR	No	transition	0
2014-09-12	Dolphin Bay	74	09:41:00	Possible Curvy	U	Curved top of dorsal fin	No	17	3	3	3	FOR	FOR	No	control	0
2014-09-12	Dolphin Bay	74	09:44:00	Possible Curvy	U	Curved top of dorsal fin	No	18	3	3	3	FOR	TRA	No	control	0
2014-09-12	Dolphin Bay	74	09:47:00	Possible Curvy	U	Curved top of dorsal fin	No	19	3	3	3	TRA	FOR	No	control	0
2014-09-12	Dolphin Bay	74	09:50:00	Possible Curvy	U	Curved top of dorsal fin	No	20	3	3	3	FOR	FOR	No	control	0
2014-09-12	Dolphin Bay	74	09:53:00	Possible Curvy	U	Curved top of dorsal fin	No	21	3	3	3	FOR	BLANK	No	control	0
2014-09-12	Dolphin Bay	75	10:14:00	Possible Holy w calf	F	Serrated, notchy top third of dorsal fin-probable female	No	1	4	5	4	FOR	FOR	Yes	impact	5	Yes	DI	TR
2014-09-12	Dolphin Bay	75	10:17:00	Possible Holy w calf	F	Serrated, notchy top third of dorsal fin-probable female	No	2	4	5	4	FOR	FOR	Yes	impact	5	Yes	DI	TR
2014-09-12	Dolphin Bay	75	10:20:00	Possible Holy w calf	F	Serrated, notchy top third of dorsal fin-probable female	No	3	4	5	4	FOR	TRA	Yes	impact	5	Yes	DI	TR
2014-09-12	Dolphin Bay	75	10:23:00	Possible Holy w calf	F	Serrated, notchy top third of dorsal fin-probable female	No	4	4	5	4	TRA	TRA	Yes	impact	5	Yes	DI	TR
2014-09-12	Dolphin Bay	75	10:26:00	Possible Holy w calf	F	Serrated, notchy top third of dorsal fin-probable female	No	5	4	5	4	TRA	FOR	Yes	impact	6	Yes	DI	TR
2014-09-12	Dolphin Bay	75	10:29:00	Possible Holy w calf	F	Serrated, notchy top third of dorsal fin-probable female	No	6	4	5	4	FOR	FOR	Yes	impact	5	Yes	DI	TR
2014-09-12	Dolphin Bay	75	10:32:00	Possible Holy w calf	F	Serrated, notchy top third of dorsal fin-probable female	No	7	2	2	2	FOR	FOR	Yes	impact	5	Yes	DI	TR
2014-09-12	Dolphin Bay	75	10:35:00	Possible Holy w calf	F	Serrated, notchy top third of dorsal fin-probable female	No	8	2	2	2	FOR	FOR	Yes	impact	6	Yes	DI	TR
2014-09-12	Dolphin Bay	75	10:38:00	Possible Holy w calf	F	Serrated, notchy top third of dorsal fin-probable female	No	9	2	2	2	FOR	FOR	Yes	impact	6	Yes	DI	TR
2014-09-12	Dolphin Bay	75	10:41:00	Possible Holy w calf	F	Serrated, notchy top third of dorsal fin-probable female	No	10	2	2	2	FOR	FOR	Yes	impact	6	Yes	DI	TR
2014-09-12	Dolphin Bay	75	10:44:00	Possible Holy w calf	F	Serrated, notchy top third of dorsal fin-probable female	No	11	2	2	2	FOR	FOR	Yes	impact	5	Yes	DI	TR
2014-09-12	Dolphin Bay	75	10:47:00	Possible Holy w calf	F	Serrated, notchy top third of dorsal fin-probable female	No	12	2	2	2	FOR	FOR	Yes	impact	5	Yes	DI	TR
2014-09-12	Dolphin Bay	75	10:50:00	Possible Holy w calf	F	Serrated, notchy top third of dorsal fin-probable female	No	13	2	2	2	FOR	FOR	Yes	impact	4	Yes	DI	TR
2014-09-12	Dolphin Bay	75	10:53:00	Possible Holy w calf	F	Serrated, notchy top third of dorsal fin-probable female	No	14	2	2	2	FOR	TRA	Yes	impact	4	Yes	DI	TR
2014-09-12	Dolphin Bay	75	10:56:00	Possible Holy w calf	F	Serrated, notchy top third of dorsal fin-probable female	No	15	2	2	2	TRA	TRA	Yes	impact	2	Yes	DI	TR
2014-09-12	Dolphin Bay	75	10:59:00	Possible Holy w calf	F	Serrated, notchy top third of dorsal fin-probable female	No	16	2	2	2	TRA	TRA	Yes	impact	2	Yes	DI	TR
2014-09-12	Dolphin Bay	75	11:02:00	Possible Holy w calf	F	Serrated, notchy top third of dorsal fin-probable female	No	17	2	2	2	TRA	TRA	Yes	impact	2	Yes	DI	TR
2014-09-12	Dolphin Bay	75	11:05:00	Possible Holy w calf	F	Serrated, notchy top third of dorsal fin-probable female	No	18	2	2	2	TRA	FOR	Yes	impact	2	Yes	DI	TR
2014-09-12	Dolphin Bay	75	11:08:00	Possible Holy w calf	F	Serrated, notchy top third of dorsal fin-probable female	No	19	2	2	2	FOR	TRA	Yes	impact	1	Yes	DI	TR
2014-09-12	Dolphin Bay	75	11:11:00	Possible Holy w calf	F	Serrated, notchy top third of dorsal fin-probable female	No	20	2	2	2	TRA	FOR	Yes	impact	1	Yes	DI	TR
2014-09-12	Dolphin Bay	75	11:14:00	Possible Holy w calf	F	Serrated, notchy top third of dorsal fin-probable female	No	21	2	2	2	FOR	FOR	Yes	impact	2	Yes	IN	ID
2014-09-12	Dolphin Bay	75	11:17:00	Possible Holy w calf	F	Serrated, notchy top third of dorsal fin-probable female	No	22	2	2	2	FOR	FOR	Yes	impact	1	Yes	PAS	PT
2014-09-12	Dolphin Bay	75	11:20:00	Possible Holy w calf	F	Serrated, notchy top third of dorsal fin-probable female	No	23	2	2	2	FOR	FOR	Yes	impact	1	Yes	PAS	PT
2014-09-12	Dolphin Bay	75	11:23:00	Possible Holy w calf	F	Serrated, notchy top third of dorsal fin-probable female	No	24	2	2	2	FOR	FOR	No	transition	0
2014-09-12	Dolphin Bay	75	11:26:00	Possible Holy w calf	F	Serrated, notchy top third of dorsal fin-probable female	No	25	2	2	2	FOR	BLANK	No	control	0
2014-09-12	Dolphin Bay	76	10:14:00	Possible Jacome	U	Very clean wide dorsal, anterior scarring	No	1	4	5	4	FOR	FOR	Yes	impact	5	Yes	DI	TR
2014-09-12	Dolphin Bay	76	10:17:00	Possible Jacome	U	Very clean wide dorsal, anterior scarring	No	2	4	5	4	FOR	FOR	Yes	impact	5	Yes	DI	TR
2014-09-12	Dolphin Bay	76	10:20:00	Possible Jacome	U	Very clean wide dorsal, anterior scarring	No	3	4	5	4	FOR	TRA	Yes	impact	5	Yes	DI	TR
2014-09-12	Dolphin Bay	76	10:23:00	Possible Jacome	U	Very clean wide dorsal, anterior scarring	No	4	4	5	4	TRA	TRA	Yes	impact	5	Yes	DI	TR
2014-09-12	Dolphin Bay	76	10:26:00	Possible Jacome	U	Very clean wide dorsal, anterior scarring	No	5	4	5	4	TRA	FOR	Yes	impact	6	Yes	DI	TR
2014-09-12	Dolphin Bay	76	10:29:00	Possible Jacome	U	Very clean wide dorsal, anterior scarring	No	6	4	5	4	FOR	FOR	Yes	impact	5	Yes	DI	TR
2014-09-12	Dolphin Bay	76	10:32:00	Possible Jacome	U	Very clean wide dorsal, anterior scarring	No	7	2	2	2	FOR	FOR	Yes	impact	5	Yes	DI	TR
2014-09-12	Dolphin Bay	76	10:35:00	Possible Jacome	U	Very clean wide dorsal, anterior scarring	No	8	2	2	2	FOR	FOR	Yes	impact	6	Yes	DI	TR
2014-09-12	Dolphin Bay	76	10:38:00	Possible Jacome	U	Very clean wide dorsal, anterior scarring	No	9	2	2	2	FOR	FOR	Yes	impact	6	Yes	DI	TR
2014-09-12	Dolphin Bay	76	10:41:00	Possible Jacome	U	Very clean wide dorsal, anterior scarring	No	10	2	2	2	FOR	FOR	Yes	impact	6	Yes	DI	TR
2014-09-12	Dolphin Bay	76	10:44:00	Possible Jacome	U	Very clean wide dorsal, anterior scarring	No	11	2	2	2	FOR	FOR	Yes	impact	5	Yes	DI	TR
2014-09-12	Dolphin Bay	76	10:47:00	Possible Jacome	U	Very clean wide dorsal, anterior scarring	No	12	2	2	2	FOR	FOR	Yes	impact	5	Yes	DI	TR
2014-09-12	Dolphin Bay	76	10:50:00	Possible Jacome	U	Very clean wide dorsal, anterior scarring	No	13	2	2	2	FOR	FOR	Yes	impact	4	Yes	DI	TR
2014-09-12	Dolphin Bay	76	10:53:00	Possible Jacome	U	Very clean wide dorsal, anterior scarring	No	14	2	2	2	FOR	TRA	Yes	impact	4	Yes	DI	TR
2014-09-12	Dolphin Bay	76	10:56:00	Possible Jacome	U	Very clean wide dorsal, anterior scarring	No	15	2	2	2	TRA	TRA	Yes	impact	2	Yes	DI	TR
2014-09-12	Dolphin Bay	76	10:59:00	Possible Jacome	U	Very clean wide dorsal, anterior scarring	No	16	2	2	2	TRA	TRA	Yes	impact	2	Yes	DI	TR
2014-09-12	Dolphin Bay	76	11:02:00	Possible Jacome	U	Very clean wide dorsal, anterior scarring	No	17	2	2	2	TRA	TRA	Yes	impact	2	Yes	DI	TR
2014-09-12	Dolphin Bay	76	11:05:00	Possible Jacome	U	Very clean wide dorsal, anterior scarring	No	18	2	2	2	TRA	FOR	Yes	impact	2	Yes	DI	TR
2014-09-12	Dolphin Bay	76	11:08:00	Possible Jacome	U	Very clean wide dorsal, anterior scarring	No	19	2	2	2	FOR	TRA	Yes	impact	1	Yes	DI	TR
2014-09-12	Dolphin Bay	76	11:11:00	Possible Jacome	U	Very clean wide dorsal, anterior scarring	No	20	2	2	2	TRA	FOR	Yes	impact	1	Yes	DI	TR
2014-09-12	Dolphin Bay	76	11:14:00	Possible Jacome	U	Very clean wide dorsal, anterior scarring	No	21	2	2	2	FOR	FOR	Yes	impact	2	Yes	IN	ID
2014-09-12	Dolphin Bay	76	11:17:00	Possible Jacome	U	Very clean wide dorsal, anterior scarring	No	22	2	2	2	FOR	FOR	Yes	impact	1	Yes	PAS	PT
2014-09-12	Dolphin Bay	76	11:20:00	Possible Jacome	U	Very clean wide dorsal, anterior scarring	No	23	2	2	2	FOR	FOR	Yes	impact	1	Yes	PAS	PT
2014-09-12	Dolphin Bay	76	11:23:00	Possible Jacome	U	Very clean wide dorsal, anterior scarring	No	24	2	2	2	FOR	FOR	No	transition	0
2014-09-12	Dolphin Bay	76	11:26:00	Possible Jacome	U	Very clean wide dorsal, anterior scarring	No	25	2	2	2	FOR	BLANK	No	control	0
2014-09-15	Dolphin Bay	77	10:27:00	Bilbo	U	Missing top of dorsal fin-possible female	No	1	5	5	5	SOC	SOC	Yes	impact	5	Yes	DI	TR
2014-09-15	Dolphin Bay	77	10:30:00	Bilbo	U	Missing top of dorsal fin-possible female	No	2	5	5	5	SOC	SOC	Yes	impact	4	Yes	DI	ID
2014-09-15	Dolphin Bay	77	10:33:00	Bilbo	U	Missing top of dorsal fin-possible female	No	3	5	5	5	SOC	SOC	Yes	impact	5	Yes	DI	TR
2014-09-15	Dolphin Bay	77	10:36:00	Bilbo	U	Missing top of dorsal fin-possible female	No	4	6	6	6	SOC	SOC	Yes	impact	5	Yes	DI	ID
2014-09-15	Dolphin Bay	77	10:39:00	Bilbo	U	Missing top of dorsal fin-possible female	No	5	6	6	6	SOC	SOC	Yes	impact	5	Yes	DI	ID
2014-09-15	Dolphin Bay	77	10:42:00	Bilbo	U	Missing top of dorsal fin-possible female	No	6	6	6	6	SOC	TRA	Yes	impact	5	Yes	DI	TR
2014-09-15	Dolphin Bay	77	10:45:00	Bilbo	U	Missing top of dorsal fin-possible female	No	7	8	8	8	TRA	TRA	Yes	impact	3	Yes	DI	TR
2014-09-15	Dolphin Bay	77	10:48:00	Bilbo	U	Missing top of dorsal fin-possible female	No	8	8	8	8	TRA	TRA	Yes	impact	4	Yes	DI	TR
2014-09-15	Dolphin Bay	77	10:51:00	Bilbo	U	Missing top of dorsal fin-possible female	No	1	5	5	5	TRA	BLANK	Yes	impact	2	No	DI	ID
2014-09-15	Dolphin Bay	78	10:57:00	NEED TO ID-White marks on top of dorsal fin	U	White marks on top of dorsal fin	No	2	5	5	5	TRA	TRA	Yes	impact	1	No	DI	ID
2014-09-15	Dolphin Bay	78	11:00:00	NEED TO ID-White marks on top of dorsal fin	U	White marks on top of dorsal fin	No	3	3	5	5	TRA	SOC	Yes	impact	1	Yes	PAS	PT
2014-09-15	Dolphin Bay	78	11:03:00	NEED TO ID-White marks on top of dorsal fin	U	White marks on top of dorsal fin	No	4	3	5	5	SOC	SOC	No	transition	0
2014-09-15	Dolphin Bay	78	11:06:00	NEED TO ID-White marks on top of dorsal fin	U	White marks on top of dorsal fin	No	5	5	5	5	SOC	SOC	No	control	0
2014-09-15	Dolphin Bay	78	11:09:00	NEED TO ID-White marks on top of dorsal fin	U	White marks on top of dorsal fin	No	6	5	5	5	SOC	SOC	No	control	0
2014-09-15	Dolphin Bay	78	11:12:00	NEED TO ID-White marks on top of dorsal fin	U	White marks on top of dorsal fin	No	7	5	5	5	SOC	SOC	No	control	0
2014-09-15	Dolphin Bay	78	11:15:00	NEED TO ID-White marks on top of dorsal fin	U	White marks on top of dorsal fin	No	8	5	5	5	SOC	SOC	Yes	impact	1	Yes	DI	ID
2014-09-15	Dolphin Bay	78	11:18:00	NEED TO ID-White marks on top of dorsal fin	U	White marks on top of dorsal fin	No	9	5	5	5	SOC	SOC	Yes	impact	1	Yes	DI	ID
2014-09-15	Dolphin Bay	78	11:21:00	NEED TO ID-White marks on top of dorsal fin	U	White marks on top of dorsal fin	No	10	4	5	4	SOC	BLANK	Yes	impact	1	Yes	DI	TR
2014-09-15	Dolphin Bay	79	11:45:00	NEED TO ID-New rake marks on one side of dorsal fin	U	New rake marks on one side of dorsal fin	No	1	3	3	3	SOC	SOC	Yes	impact	2	Yes	DI	TR
2014-09-15	Dolphin Bay	79	11:48:00	NEED TO ID-New rake marks on one side of dorsal fin	U	New rake marks on one side of dorsal fin	No	2	3	3	3	SOC	SOC	Yes	impact	3	Yes	DI	TR
2014-09-15	Dolphin Bay	79	11:51:00	NEED TO ID-New rake marks on one side of dorsal fin	U	New rake marks on one side of dorsal fin	No	3	3	3	3	SOC	TRA	Yes	impact	4	Yes	DI	TR
2014-09-15	Dolphin Bay	79	11:54:00	NEED TO ID-New rake marks on one side of dorsal fin	U	New rake marks on one side of dorsal fin	No	4	3	3	3	TRA	TRA	Yes	impact	2	Yes	DI	TR
2014-09-15	Dolphin Bay	79	11:57:00	NEED TO ID-New rake marks on one side of dorsal fin	U	New rake marks on one side of dorsal fin	No	5	3	3	3	TRA	SOC	Yes	impact	2	Yes	DI	ID
2014-09-15	Dolphin Bay	79	12:00:00	NEED TO ID-New rake marks on one side of dorsal fin	U	New rake marks on one side of dorsal fin	No	6	3	3	3	SOC	FOR	Yes	impact	2	Yes	PAS	ID
2014-09-15	Dolphin Bay	79	12:03:00	NEED TO ID-New rake marks on one side of dorsal fin	U	New rake marks on one side of dorsal fin	No	7	3	3	3	FOR	FOR	Yes	impact	2	No	IND	ID
2014-09-15	Dolphin Bay	79	12:06:00	NEED TO ID-New rake marks on one side of dorsal fin	U	New rake marks on one side of dorsal fin	No	8	3	3	3	FOR	FOR	Yes	impact	1	No	IND	ID
2014-09-15	Dolphin Bay	79	12:09:00	NEED TO ID-New rake marks on one side of dorsal fin	U	New rake marks on one side of dorsal fin	No	9	3	3	3	FOR	BLANK	No	transition	0
