# Supplementary material for: Tour boats affect the activity patterns of bottlenose dolphins (Tursiops truncatus) in Bocas del Toro, Panama
Source: PeerJ. 2020 Mar 30;8:e8804. doi: 10.7717/peerj.8804 (PMC7115753; doi:10.7717/peerj.8804)
Supplement: File S2 [file peerj-08-8804-s002.zip › Supplementary File S2.r]

#######################################################################################
#######################################################################################
#Markov chains (Created by Fredrik Christiansen, Murdoch University, Australia (f.christiansen@live.se))
#######################################################################################
#######################################################################################

#######################################
#Create contingency tables (tallies of transitions)
#######################################
#Insert your markov chain contingency table data (number of transitions) into the two rows below:
con.table.1<-matrix(data=c(383,8,73,9,47,12,66,8,140),nrow=3,ncol=3,byrow=T,dimnames=list(c("F","S","T"),c("F","S","T")))  #Control
imp.table.1<-matrix(data=c(209,5,53,4,19,14,53,13,183),nrow=3,ncol=3,byrow=T,dimnames=list(c("F","S","T"),c("F","S","T"))) #Impact

################################################################################
################################################################################
#Create transition probability matrices
################################################################################
################################################################################
con.trans.table.1<-con.table.1/rowSums(con.table.1)    #Contol probability matrix
imp.trans.table.1<-imp.table.1/rowSums(imp.table.1)    #Impact probability matrix
imp.trans.table.1-con.trans.table.1                    #Difference between impact and control probability matrix (effect of WW boats on transition probabilities)
#            F            S          T
#F -0.04265950  0.001485212 0.04117429     #This is equivalent to figure 2 in Christiansen et al. 2010
#S -0.02424483 -0.177662957 0.20190779
#T -0.09555981  0.014825658 0.08073415

#######################################
#Test for differences between matrices: Chi-square test: Compare impact matrix (contingency table) to control matrix (contingency table) #Needs to be same sample size (change impact to control size) #Obtain p-values from X2 values and df from http://vassarstats.net/tabs.html#csq 
#######################################
sum(((imp.trans.table.1*rowSums(con.table.1))-con.table.1)^2/con.table.1) #34.92512      #X2 value (estimate p-value from http://vassarstats.net/tabs.html#csq) 
(length(imp.table.1[,1])-1)*(length(imp.table.1[1,])-1)                   #4             #Number of degrees of freedom (needed to estimate p-value) (df =(row-1)*(column-1))
#P-value < 0.0001  #Significant difference between control and impact matrices

#######################################
#Differences between specific behavioural states #2-sample test for equality of proportions with continuity correction
#######################################
prop.test(x=c(con.table.1[1,1],imp.table.1[1,1]),n=c(rowSums(con.table.1)[1],rowSums(imp.table.1)[1])) #Foraging to Foraging          #X-squared = 1.7354, df = 1, p-value = 0.1877
prop.test(x=c(con.table.1[1,2],imp.table.1[1,2]),n=c(rowSums(con.table.1)[1],rowSums(imp.table.1)[1])) #Foraging to Socializing       #X-squared = 0, df = 1, p-value = 1
prop.test(x=c(con.table.1[1,3],imp.table.1[1,3]),n=c(rowSums(con.table.1)[1],rowSums(imp.table.1)[1])) #Foraging to Travelling        #X-squared = 1.7358, df = 1, p-value = 0.1877
prop.test(x=c(con.table.1[2,1],imp.table.1[2,1]),n=c(rowSums(con.table.1)[2],rowSums(imp.table.1)[2])) #Socializing to Foraging       #X-squared = 0.0025, df = 1, p-value = 0.96
prop.test(x=c(con.table.1[2,2],imp.table.1[2,2]),n=c(rowSums(con.table.1)[2],rowSums(imp.table.1)[2])) #Socializing to Socializing    #X-squared = 2.5233, df = 1, p-value = 0.1122
prop.test(x=c(con.table.1[2,3],imp.table.1[2,3]),n=c(rowSums(con.table.1)[2],rowSums(imp.table.1)[2])) #Socializing to Travelling     #X-squared = 4.2156, df = 1, p-value = 0.04005    #Significant, but borderline
prop.test(x=c(con.table.1[3,1],imp.table.1[3,1]),n=c(rowSums(con.table.1)[3],rowSums(imp.table.1)[3])) #Travelling to Foraging        #X-squared = 5.0145, df = 1, p-value = 0.02514    #Signficantly different!
prop.test(x=c(con.table.1[3,2],imp.table.1[3,2]),n=c(rowSums(con.table.1)[3],rowSums(imp.table.1)[3])) #Travelling to Socializing     #X-squared = 0.292, df = 1, p-value = 0.5889
prop.test(x=c(con.table.1[3,3],imp.table.1[3,3]),n=c(rowSums(con.table.1)[3],rowSums(imp.table.1)[3])) #Traveliing to Travelling      #X-squared = 3.1837, df = 1, p-value = 0.07438
#Conclusions: Two transitions were significantly affected. One was between Socializing and Travelling, with dolphins being significantly more likely to change from socializing to travelling in the presence of boats
#The second transition was between Travelling and Foraging, with dolphins being significantly less likely to switch from travelling to foraging in the presence of boats.
#These results are used to create the "stars" for significance in Fig. 2 in Christiansen et al. 2010

################################################################################
################################################################################
#Estimate activity budget (stationary distribution = left eigenvector)
################################################################################
################################################################################
library(markovchain)
con.bud.1<-steadyStates(new("markovchain",states=c("F","S","T"),transitionMatrix=con.trans.table.1))   #Control behavioural budget
con.bud.1    #0.6121804 0.0723636 0.315456      #These is the control activity budget (proportion of time spent Foraging, socializing and travelling) See Fig. 3 in Christiansen et al. 2010
imp.bud.1<-steadyStates(new("markovchain",states=c("F","S","T"),transitionMatrix=imp.trans.table.1))   #Impact behavioural budget
imp.bud.1    #0.4785517 0.06717313 0.4542751    #These is the impact activity budget (proportion of time spent Foraging, socializing and travelling) See Fig. 3 in Christiansen et al. 2010
#Double check proportions through simulations
#States= 1, 2, 3 = F, S, T
library(poLCA)                    #Package containing the function rmulti
iter<-10000                       #Set the number of iterations for the simulation (how many states you will estimate)
store.con<-rep(NA,iter)           #Create a storage vector for the control data
store.imp<-rep(NA,iter)           #Create a storage vector for the impact data
store.con[1]<-1                   #Set first state as 1 for the control data
store.imp[1]<-1                   #Set first state as 1 for the impact data
for(i in 2:length(store.con)){    #Run a loop for the same length as store.con
store.con[i]<-rmulti(con.trans.table.1[store.con[i-1],])    #Randomly allocates the state at time i based on the state at time i-1 for control situations
store.imp[i]<-rmulti(imp.trans.table.1[store.imp[i-1],])    #Randomly allocates the state at time i based on the state at time i-1 for impact situations
}
c((length(store.con[store.con==1])/length(store.con)),(length(store.con[store.con==2])/length(store.con)),(length(store.con[store.con==3])/length(store.con))) #0.6009 0.0719 0.3272    #The control proportions (should be more or less the same as above (steadyStates))
c((length(store.imp[store.imp==1])/length(store.imp)),(length(store.imp[store.imp==2])/length(store.imp)),(length(store.imp[store.imp==3])/length(store.imp))) #0.4940 0.0599 0.4461    #The impact proportions (should be more or less the same as above (steadyStates))

#######################################
#Test for differences between budgets (same approach as when comparing matrices)
#######################################
######################
#Scenario 1 (normal)
######################
Budget.1<-matrix(data=c(con.bud.1*sum(con.table.1),imp.bud.1*sum(con.table.1)),nrow=length(con.table.1[,1]),ncol=2,byrow=F,dimnames=list(c("F","S","T")[1:(length(con.table.1[,1]))],c("Control","Impact"))) #Estimate the two activity budgets and puts them together in a matrix format
chisq.test(Budget.1)    #Chi-square test, to look at difference between control and impact budgets
#        Pearson's Chi-squared test
#
#data:  Budget.1
#X-squared = 31.0336, df = 2, p-value = 1.824e-07          #There is a significant difference between the control and impact activity budgets

#######################################
#Differences between specific behavioural states #2-sample test for equality of proportions with continuity correction
#######################################
prop.test(x=c((con.bud.1*sum(con.table.1))[1],(imp.bud.1*sum(imp.table.1))[1]),n=c(sum(con.table.1),sum(imp.table.1)))   #Foraging      #X-squared = 22.4266, df = 1, p-value = 2.183e-06     #Significant difference!
prop.test(x=c((con.bud.1*sum(con.table.1))[2],(imp.bud.1*sum(imp.table.1))[2]),n=c(sum(con.table.1),sum(imp.table.1)))   #Socializing   #X-squared = 0.0637, df = 1, p-value = 0.8008         #NON SIGNIFICANT!!!!
prop.test(x=c((con.bud.1*sum(con.table.1))[3],(imp.bud.1*sum(imp.table.1))[3]),n=c(sum(con.table.1),sum(imp.table.1)))   #Travelling    #X-squared = 25.5354, df = 1, p-value = 4.343e-07     #Significant difference!
#Conclusion: The proportion of time spent in each activity state was significantly different between control and impact for foraging and traveling, but not for socializing
#This information is used to create the "stars" for significance in Fig. 3 in Christiansen et al. 2010

#######################################
#Estimate 95% Confidence intervals
#######################################
#Control
data.frame(
Proportion=c(prop.test(x=(con.bud.1*sum(con.table.1))[1],n=sum(con.table.1))$estimate,prop.test(x=(con.bud.1*sum(con.table.1))[2],n=sum(con.table.1))$estimate,prop.test(x=(con.bud.1*sum(con.table.1))[3],n=sum(con.table.1))$estimate),           #Proportion
Lower95CI=c(prop.test(x=(con.bud.1*sum(con.table.1))[1],n=sum(con.table.1))$conf.int[1],prop.test(x=(con.bud.1*sum(con.table.1))[2],n=sum(con.table.1))$conf.int[1],prop.test(x=(con.bud.1*sum(con.table.1))[3],n=sum(con.table.1))$conf.int[1]),   #Lower 95% CI
Upper95CI=c(prop.test(x=(con.bud.1*sum(con.table.1))[1],n=sum(con.table.1))$conf.int[2],prop.test(x=(con.bud.1*sum(con.table.1))[2],n=sum(con.table.1))$conf.int[2],prop.test(x=(con.bud.1*sum(con.table.1))[3],n=sum(con.table.1))$conf.int[2]))   #Upper 95% CI
#CONTROL ACTIVITY BUDGET
#  Proportion Lower95CI  Upper95CI
#1  0.6121804 0.5760479 0.64714153    #Foraging
#2  0.0723636 0.0552927 0.09397255    #Socializing
#3  0.3154560 0.2824793 0.35036142    #Travelling

#Impact
data.frame(
Proportion=c(prop.test(x=(imp.bud.1*sum(imp.table.1))[1],n=sum(imp.table.1))$estimate,prop.test(x=(imp.bud.1*sum(imp.table.1))[2],n=sum(imp.table.1))$estimate,prop.test(x=(imp.bud.1*sum(imp.table.1))[3],n=sum(imp.table.1))$estimate),           #Proportion
Lower95CI=c(prop.test(x=(imp.bud.1*sum(imp.table.1))[1],n=sum(imp.table.1))$conf.int[1],prop.test(x=(imp.bud.1*sum(imp.table.1))[2],n=sum(imp.table.1))$conf.int[1],prop.test(x=(imp.bud.1*sum(imp.table.1))[3],n=sum(imp.table.1))$conf.int[1]),   #Lower 95% CI
Upper95CI=c(prop.test(x=(imp.bud.1*sum(imp.table.1))[1],n=sum(imp.table.1))$conf.int[2],prop.test(x=(imp.bud.1*sum(imp.table.1))[2],n=sum(imp.table.1))$conf.int[2],prop.test(x=(imp.bud.1*sum(imp.table.1))[3],n=sum(imp.table.1))$conf.int[2]))   #Upper 95% CI
#IMPACT ACTIVITY BUDGET
#  Proportion  Lower95CI  Upper95CI
#1 0.47855174 0.43631394 0.52109188   #Foraging
#2 0.06717313 0.04838473 0.09218867   #Socializing
#3 0.45427513 0.41234330 0.49685154   #Travelling

#Conclusion: This information is used to create the 95% confidence intervals in Fig. 3 in Christiansen et al. 2010 

################################################################################
################################################################################
#Estimate bout length (mean of the geometric distribution) tii=1/(1-pii) From: Guttorp 1995  Unit: Duration (min) (to get bout length, multiply the number of units with sample interval, i.e. 3min)
################################################################################
################################################################################
scan.samp<-3  #Specify the amount of time between scan samples (i.e. 3 min scan samples)
                                                                  #    F         S        T
1/(1-diag(con.trans.table.1))*scan.samp                           #17.185185  9.714286  8.675676      #Control
1/(1-diag(imp.trans.table.1))*scan.samp                           #13.810345  6.166667 11.318182      #Impact
#This is Fig. 4 in Lusseau 2003

#######################################
#Standard error (SE) (From: Lusseau 2003: SE=sqrt(pii*(1-pii)/ni) )
#######################################
                                                                                                #    F         S         T
sqrt((diag(con.trans.table.1)*(1-diag(con.trans.table.1)))/rowSums(con.table.1))*scan.samp      #0.05286718 0.16808016 0.09753949         #Control
sqrt((diag(imp.trans.table.1)*(1-diag(imp.trans.table.1)))/rowSums(imp.table.1))*scan.samp      #0.07570795 0.24650840 0.08391116         #Impact
#This is the Standard errors (SE) for the bout lengths. To get 95% CI (see example below for Foraging during control):
  #17.185185+1.96*0.05286718      #17.2888   #Upper 95% CI for Foraging bout length during control
  #17.185185-1.96*0.05286718      #17.08157  #Lower 95% CI for Foraging bout length during control
#This information is used to create the 95% CI in Fig. 4 in Lusseau 2003
  
#######################################
#Sample size (N)
#######################################
                             # F    S  T
rowSums(con.table.1)         #464  68 214
rowSums(imp.table.1)         #267  37 249
#Information about sample size (this is used in the code below, but you dont need to pay much attention to it)

#######################################
#Difference between bout durations between control and impact: t-test of the hypothesis that two sample means come from a population with equal means (From Sokal and Rohlf)
#######################################
#Based on the formula t=(Y1-Y2)/sqrt(((SD1^2)/N2)+((SD2^2)/N1))
#SE=SD/sqrt(n)  so  SD=SE*sqrt(n)
data.frame(
T.value=((1/(1-diag(con.trans.table.1))*scan.samp)-(1/(1-diag(imp.trans.table.1))*scan.samp))/                                                      #(Y1-Y2)
sqrt(                                                                                                                                               #sqrt()
((sqrt((diag(con.trans.table.1)*(1-diag(con.trans.table.1)))/rowSums(con.table.1))*scan.samp*sqrt(rowSums(con.table.1)))^2)/rowSums(imp.table.1)+   #((SD1^2)/N2)
((sqrt((diag(imp.trans.table.1)*(1-diag(imp.trans.table.1)))/rowSums(imp.table.1))*scan.samp*sqrt(rowSums(imp.table.1)))^2)/rowSums(con.table.1)),  #((SD2^2)/N1)
df=rowSums(con.table.1)+rowSums(imp.table.1)-2,                                                                                                     #Degrees of freedom (df=n1+n2-2)
Mean.diff=1/(1-diag(con.trans.table.1))*scan.samp-1/(1-diag(imp.trans.table.1))*scan.samp,                                                          #Mean difference between control and impact bout lengths (control-impact)
Lower.95.CI=((1/(1-diag(con.trans.table.1))*scan.samp)-(1/(1-diag(imp.trans.table.1))*scan.samp))-    #Lower 95% CI                                 #(Y1-Y2)   #L=(Y1-Y2)-Tcrit[0.05,df]*sqrt(((SD1^2)/N2)+((SD2^2)/N1)) #From Sokal and Rohlf
rep(1.96,length(con.trans.table.1[,1]))*                                                                                                            #Tcrit
sqrt(                                                                                                                                               #sqrt()
((sqrt((diag(con.trans.table.1)*(1-diag(con.trans.table.1)))/rowSums(con.table.1))*scan.samp*sqrt(rowSums(con.table.1)))^2)/rowSums(imp.table.1)+   #((SD1^2)/N2)
((sqrt((diag(imp.trans.table.1)*(1-diag(imp.trans.table.1)))/rowSums(imp.table.1))*scan.samp*sqrt(rowSums(imp.table.1)))^2)/rowSums(con.table.1)),  #((SD2^2)/N1)
Upper.95.CI=((1/(1-diag(con.trans.table.1))*scan.samp)-(1/(1-diag(imp.trans.table.1))*scan.samp))+    #Upper 95% CI                                 #(Y1-Y2)   #L=(Y1-Y2)+Tcrit[0.05,df]*sqrt(((SD1^2)/N2)+((SD2^2)/N1)) #From Sokal and Rohlf
rep(1.96,length(con.trans.table.1[,1]))*                                                                                                            #Tcrit
sqrt(                                                                                                                                               #sqrt()
((sqrt((diag(con.trans.table.1)*(1-diag(con.trans.table.1)))/rowSums(con.table.1))*scan.samp*sqrt(rowSums(con.table.1)))^2)/rowSums(imp.table.1)+   #((SD1^2)/N2)
((sqrt((diag(imp.trans.table.1)*(1-diag(imp.trans.table.1)))/rowSums(imp.table.1))*scan.samp*sqrt(rowSums(imp.table.1)))^2)/rowSums(con.table.1)))  #((SD2^2)/N1)
#    T.value  df Mean.diff Lower.95.CI Upper.95.CI         #P-value (from http://vassarstats.net/tabs.html#csq, t to p calculator (two-tailed))
#F  37.37083 729  3.374840    3.197839    3.551842         #p-value < 0.0001    #Foraging 
#S  12.16933 103  3.547619    2.976237    4.119001         #p-value < 0.0001    #Socializing
#T -20.65384 461 -2.642506   -2.893274   -2.391739         #p-value < 0.0001    #Travelling
#Conclusion: There is a signficant difference in bout length between control and impact for all three activity states
#You can use this information to create "stars" for significance in Fig. 4 in Lusseau 2003 (observe that Lusseau did not do this, but you can!)

################################################################################
################################################################################
#Recovery time (expected number of transitions to return to each behavioural state) From: Stockin et al. 2008  E(Tj)=1/steady-state.dist.j  Unit: Duration (min) (estimated by multiplying the number of states with the sample interval, i.e. 3min)
################################################################################
################################################################################
                           #   F          S        T
1/con.bud.1*scan.samp      #4.900516 41.45731 9.510043  #Control
1/imp.bud.1*scan.samp      #6.268915 44.66072 6.603927  #Impact
#Conclusion: It takes the dolphins longer to return to foraging when in impact situations, meaning that the recovery time increases. The time to return to traveling is decreased. 

################################################################################
################################################################################
#End of analyses!!!#############################################################
################################################################################
################################################################################
